# Supplementary material for: A locus-dependent mixed inheritance in the segmental allohexaploid sweetpotato (Ipomoea batatas [L.] Lam)
Source: Front Plant Sci. 2024 May 28;15:1398081. doi: 10.3389/fpls.2024.1398081 (PMC11165125; doi:10.3389/fpls.2024.1398081)
Supplement: Supplementary file 8 [file DataSheet_8.csv]

S8 Data. Genotyping of the 13 crop-relative species in Ipomoea section Batatas at the five loci using the respective probe sets from sweetpotato.
Accession	Name	Origin	[Rx DNA] pg/ul	Ibit03014_A (c/ul)	Ibit03014_B (c/ul)	Ibit03014_C (c/ul)	Ibit03014_Ctrl (c/ul)	S(ABC)	S(Ctrl)	Ibit03014_ Genotype		[Rx DNA] pg/ul	Ibit03530_A (c/ul)	Ibit03530_B (c/ul)	Ibit03530_C (c/ul)	Ibit03530_ Ctrl Ic/ul)	S(ABC)	S(Ctrl)	Ibit03530_Genotype		[Rx DNA] pg/ul	G409HUSZ_AB (c/ul)	G409HUSZ_B (c/ul)	G409HUSZ_C (c/ul)	G409HUSZ_Ctrl (c.ul)	S(ABC)	S(Ctrl)	G409HUSZ_Genotype		[Rx DNA] pg/ul	Ibit11182_A (c/ul)	Ibit11182_B (c/ul)	Ibit11182_C (c/ul)	Ibit11182_Ctrl (c/ul)	S(ABC)	S(Ctrl)	Ibit11182_Genotype		[Rx DNA] pg/ul	Ibit12692_A (c/ul)	Ibit12692_B (c/ul)	Ibit12692_C (c/ul)	Ibit12692_Ctrl(c/ul)	S(ABC)	S(Ctrl)	Ibit12692_Genotype
PI 540715	I. trifida	Colombia	510	581	0	0	580.9	0.57	0.57	AA		510	652.4	0	0	654.1	0.64	0.64	AA		510	666.8	0	0	667	0.65	0.65	AA		510	611.8	0	0	613.3	0.6	0.6	AA		510	562.8	0	0	561.8	0.55	0.55	AA
PI 618966	I. trifida	Mexico	505	0	886.5	0	886.7	0.59	0.59	BBB		505	0	0	0	894.9	0	0.59	XXX		505	970.1	0	0	971.9	0.64	0.64	AAA		505	0	0	0	907.6	0	0.6	XXX		505	0	882.6	0	882.3	0.58	0.58	BBB
PI 634788	I. trifida	n/a	515	907.4	0	0	907.9	0.44	0.44	AAAA		515	450	0	0	924.2	0.44	0.45	AAXX		515	971.5	0	0	971	0.47	0.47	AAAA		515	919.8	0	0	922.9	0.45	0.45	AAAA		515	896.4	0	0	896.4	0.44	0.44	AAAA
PI 543815	I. trifida	Costa Rica	680	0	0	0	1025.1	0	0.5	XXX		680	1056.3	0	0	1056.4	0.52	0.52	AAA		680	1096.9	0	0	1098.4	0.54	0.54	AAA		680	1020.8	0	0	1021.1	0.5	0.5	AAA		680	1021.1	0	0	1021.3	0.5	0.5	AAA
Grif 6197	I.trifida	Chiapas, Mexico	545	383.9	0	0	794.1	0.7	0.73	AX		545	746	0	0	732.2	0.68	0.67	AA		545	786.7	0	0	788.6	0.72	0.72	AA		545	740.6	0	0	739.5	0.68	0.68	AA		545	706.3	0	0	707.8	0.65	0.65	AA
PI 573335	I. littoralis Blume	Queensland, Australia	640	0	806.5	0	806.5	0.42	0.42	BBB		640	805	0	0	790.1	0.42	0.41	AAA		640	854.5	0	0	854.6	0.45	0.45	AAA		640	0	0	0	746	0	0.39	XXX		640	707.1	0	0	707.7	0.37	0.37	AAA
PI 553012	I. tenuissima	USA	398	0	572.1	0	572.3	0.72	0.72	BB		398	0	617.8	0	613.2	0.78	0.77	BB		398	625.2	0	0	626	0.79	0.79	(Sequenced)		398	0	0	0	604.5	0	0.76	Sequenced		398	0	540.7	0	539.8	0.68	0.68	BB
PI 540735	I.x leucantha	Cesar, Colombia	430.5	0	697.8	0	697.1	0.54	0.54	BBB		430.5	0	0	0	732	0	0.57	XXX		430.5	731.3	0	0	732.3	0.57	0.57	AAA		430.5	0	0	0	713.6	0	0.55	XXX		430.5	0	694.6	0	694.7	0.54	0.54	BB
Grif 618301	I. cordatotriloba	n/a	482.5	0	386.3	0	386.5	0.4	0.4	BB		482.5	488.6	0	0	479.1	0.34	0.33	AAA		482.5	515.7	0	0	515.6	0.36	0.36	AAA		482.5	0	0	0	493.2	0	0.34	XXX		482.5	0	398.2	0	399.1	0.41	0.41	BB
PI 518479	I. tabascana	Tabasco, Mexico	575	0	0	0	623.3	0	0.27	XXXX		575	432.7	0	0	550.9	0.25	0.24	AAAX		575	286.5	0	271.5	426.7	0.24	0.25	AACC		575	0	674.1	0	672.1	0.29	0.29	BBBB		575	375.8	0	0	484.9	0.22	0.21	AAAX
PI 540711	I. ramosissima	Cesar, Colombia	488.5	0	769.7	0	769.2	0.53	0.52	BBB		488.5	0	0	0	781.6	0	0.53	XXX		488.5	805.5	0	0	805.3	0.55	0.55	AAA		488.5	0	0	0	793.4	0	0.54	XXX		488.5	0	737.3	0	736	0.5	0.5	BBB
PI 561557	I. umbraticola	Mexico	505	0	0	0	365.2	0	0.36	XX		505	415.6	0	0	415.9	0.41	0.41	AA		505	432.7	0	0	435.7	0.43	0.43	AA		505	0	0	0	399.5	0	0.4	XX		505	219.2	0	136.3	346.6	0.35	0.34	AC
PI 643991	I. lacunosa	USA	525	0	867.7	0	864.9	0.55	0.55	BBB		525	889.4	0	0	881.5	0.56	0.56	AAA		525	924.6	0	0	924.6	0.59	0.59	AAA		525	0	0	0	863.2	0	0.55	XXX		525	0	825.9	0	821.8	0.52	0.52	BBB
Grf 9066	I. grandifolia	Brazil	474	0	676.6	0	674.6	0.71	0.71	BB		474	0	0	0	649.8	0	0.69	XX		474	689	0	0	688.3	0.73	0.73	AA		474	0	0	0	706	0	0.74	XX		474	0	609.5	0	610	0.64	0.64	BB
Grif 6174	I. triloba	Mexico	454.5	0	612.5	0	613.2	0.67	0.67	BB		454.5	0	0	0	603.4	0	0.66	XX		454.5	639.2	0	0	638.8	0.7	0.7	AA		454.5	0	0	0	653.6	0	0.72	XX		454.5	0	573.3	0	573.2	0.63	0.63	BB
PI 518489	I. tiliacea	Tabasco, Mexico	510	0	196	0	196.7	0.19	0.19	BB		510	386.8	0	0	386.9	0.25	0.25	AAA		510	513.2	0	0	512.4	0.25	0.25	AAAA		510	0	0	0	359.9	0	0.24	XXX		510	0	249	0	249.5	0.24	0.24	BB
PI 549093	I. cynanchifolia	Peru	430.5	0	658.6	0	656.5	0.76	0.76	BB		430.5	0	0	0	641.6	0	0.75	XX		430.5	638.8	0	0	637.6	0.74	0.74	AA		430.5	0	0	0	671.6	0	0.78	XX		430.5	0	593.1	0	593.4	0.69	0.69	BB
X: null-signaled homoeolog-type to the probes.
