# Supplementary material for: A locus-dependent mixed inheritance in the segmental allohexaploid sweetpotato (Ipomoea batatas [L.] Lam)
Source: Front Plant Sci. 2024 May 28;15:1398081. doi: 10.3389/fpls.2024.1398081 (PMC11165125; doi:10.3389/fpls.2024.1398081)
Supplement: Supplementary file 9 [file DataSheet_9.csv]

S9 Data. Genotyping of the 20 selected F1 lines and their parental lines at the five loci.
Lines	Types	[Rx DNA] pg/ul	IbIt03014_A (c/ul)	IbIt03014_B (c/ul)	IbIt03014_C (c/ul)	IbIt03014_Ctrl (c/ul)	A:B:C	S(ABC)	S(Ctrl)	IbIt03014_Genotype		[Rx DNA] pg/ul	IbIt03530_A (c/ul)	IbIt03530_B (c/ul)	IbIt03530_C (c/ul)	IbIt03530_Ctrl	A:B:C	S(ABC)	S(Ctrl)	IbIt03530_Genotype		[Rx DNA] pg/ul	G409HUSZ_AB (c/ul)	G409HUSZ_B (c/ul)	G409HUSZ_C (c/ul)	G409HUSZ_Ctrl (c.ul)	AB:B:C	S(ABC)	S(Ctrl)	G409HUSZ_ Genotype		[Rx DNA] pg/ul	IbIt11182_A (c/ul)	IbIt11182_B (c/ul)	IbIt11182_C (c/ul)	IbIt11182_Ctrl (c/ul)	A:B:C	S(ABC)	S(Ctrl)	IbIt11182_ Genotype		[Rx DNA] pg/ul	IbIt12692_A (c/ul)	IbIt12692_B (c/ul)	IbIt12692_C (c/ul)	IbIt12692_Ctrl(c/ul)	A:B:C	S(ABC)	S(Ctrl)
Resisto	Parental	915	537	570.5	527	1685	2 : 2 : 2	0.298	0.307	AABBCC		915	1335.2	0	326.2	2027.3	4 : 0 : 1	0.363	0.369	AAAAC(X)		915	1339.9	322.6	626.3	1977.5	4 : 1 : 2	0.358	0.36	AAABCC		915	605.8	1206.6	0	1824.7	2 : 4 : 0	0.33	0.332	AABBBB		955	666.5	1032.1	335.5	2069.1	2 : 3 : 1	0.355	0.361
RH-2017	F1, Resisto ♀	810	476.5	469.3	453.2	1438.7	2 : 2 : 2	0.288	0.296	AABBCC		810	1099.8	0	261.3	1644.3	4 : 0 : 1	0.336	0.338	AAAAC(X)		810	1142.1	272	524.8	1694.1	4 : 1 : 2	0.343	0.349	AAABCC		810	510.5	1037.1	0	1562.5	2 : 4 : 0	0.318	0.322	AABBBB		810	520.9	824.1	271.8	1632.1	2 : 3 : 1	0.333	0.336
PV1	F1, Resisto ♀	955	591.8	505.2	445.8	1593	2 : 2 : 2	0.269	0.278	AABBCC		955	1219	0	300.5	1881.9	4. : 0 : 1	0.318	0.328	AAAAC(X)		955	1233.2	358.2	597.3	1838	4 : 1 : 2	0.319	0.321	AAABCC		801	479.9	1014.5	158.4	1678.3	2 : 4 : 1	0.295	0.299	AABBBBC		955	619.8	933.1	292.8	1886.6	2 : 3 : 1	0.322	0.329
R1	F1, Resisto ♀	990	886.4	567.6	279.9	1773.7	3 : 2 : 1	0.292	0.299	AAABBC		990	681.2	333.1	651.9	2023.5	2 : 1 : 2	0.337	0.341	AABCC(X)		990	1342.2	330.7	662.3	1996.7	4 : 1 : 2	0.337	0.336	AAABCC		990	621.8	305.8	972	1924.4	2 : 1 : 3	0.32	0.324	AABCCC		990	660	981.2	329.1	2009.2	2 : 3 : 1	0.284	0.29
R2	F1, Resisto ♀	225	239.8	73.98	153.7	463.4	3 : 1 : 2	0.346	0.343	AAABCC		765	1200.4	0	294.2	1814.2	4 : 0 : 1	0.391	0.395	AAAAC(X)		765	883.1	289.7	891.6	1785.9	3 : 1 : 3	0.387	0.389	AABCCC		765	564.5	569.1	566.6	1776.2	2 : 2 : 2	0.37	0.387	AABBCC		375	392.7	260.5	144.2	835.8	3 : 2 : 1	0.354	0.371
R3	F1, Resisto ♀	855	808.1	263.8	514.9	1611.4	3 : 1 : 2	0.309	0.314	AAABCC		855	892.1	287.7	0	1737.5	3 : 1 : 0	0.345	0.339	AAAB(XX)		855	1503.3	579.6	289.7	1794.6	5 : 2 :1	0.35	0.35	AAABBC		855	281.9	553.3	870.3	1738.7	1 : 2 : 3	0.332	0.339	ABBCCC		855	287.2	1442	0	1720.2	1 : 5 : 0	0.337	0.335
R4	F1, Resisto ♀	845	266	1055.5	263.7	1610.8	1 : 4 : 1	0.313	0.318	ABBBBC		845	293.9	302.4	596	1654.5	1 : 1 : 2	0.353	0.326	ABCC(XX)		845	579.8	296.3	1203.7	1816.2	2 : 1 : 4	0.352	0.358	ABCCCC		845	0	1141.9	284	1428.4	0 : 4 : 1	0.337	0.338	BBBBC		845	1480	0	274.4	1752.2	5 : 0 : 1	0.346	0.346
R5	F1, Resisto ♀	840	514.3	811.4	263.2	1609.8	2 : 3 : 1	0.315	0.319	AABBBC		840	843.9	0	278.9	1693.6	3 : 0 : 1	0.334	0.336	AAAC(XX)		840	1126.5	533.6	537.7	1689.4	4 : 2 : 2	0.33	0.335	AABBCC		840	275.6	1108.3	521.8	1924.4	1 : 4 : 2	0.324	0.327	ABBBBCC		840	810.6	799.7	267.9	1890.8	3 : 3 : 1	0.319	0.322
R6	F1, Resisto ♀	930	819.9	283.8	512	1642.4	3 : 1 : 2	0.29	0.294	AAABCC		930	1309.7	0	308.1	1943.4	4 : 0 : 1	0.348	0.348	AAAAC(X)		930	933.9	305.3	940.5	1883.1	3 : 1 : 3	0.336	0.337	AABCCC		930	0	1520.7	305.1	1827.2	0 : 5 : 1	0.327	0.327	BBBBBC		930	932	930.1	293.4	2166.2	3 : 3 : 1	0.331	0.333
R7	F1, Resisto ♀	970	888.9	898	0	1766.6	3 : 3 : 0	0.307	0.304	AAABBB		970	650.1	0	648.8	1980.1	2 : 0 : 2	0.335	0.34	AACC(XX)		970	1388.7	1045.3	666.7	2103	4 : 3 : 2	0.353	0.361	ABBBCC		970	620.8	629.6	634.6	1951.1	2 : 2 : 2	0.324	0.335	AABBCC		970	1024	973.6	0	2007.6	3 : 3 : 0	0.343	0.345
R8	F1, Resisto ♀	990	288	591.4	910.2	1807.9	1 : 2 : 3	0.301	0.304	ABBCCC		990	1761.1	0	0	2083.9	5 : 0 : 0	0.356	0.351	AAAAA(X)		990	1004.3	0	1011.8	2015.4	3 : 0 : 3	0.339	0.339	AAACCC		990	615.8	1897.4	0	2538.4	2 : 6 : 0	0.317	0.321	AABBBBBB		990	1295.8	327.4	320.1	1966	4: 1 : 1	0.327	0.331
R9	F1, Resisto ♀	935	909.1	577.4	291.5	1805.8	3 : 2 : 1	0.317	0.322	AAABBC		935	950.3	0	632.5	1938.7	3 : 0 : 2	0.339	0.346	AAACC(X)		935	984.2	629.8	631.7	1640.5	3 : 2 : 2	0.346	0.351	ABBCC		935	601	604.2	600	1857.3	2 : 2 : 2	0.322	0.331	AABBCC		935	310.5	1240.3	312.5	1886.2	1 : 4: 1	0.332	0.336
R10	F1, Resisto ♀	965	586.1	896.4	290.9	1795.6	2 : 3 : 1	0.306	0.31	AABBBC		965	977.6	0	320.5	1940.7	3 : 0 : 1	0.336	0.335	AAAC(XX)		965	1316.2	641.2	636	1979.9	4 : 2 : 2	0.337	0.342	AABBCC		965	319.8	1260.9	599.1	2211.4	1 : 4 : 2	0.323	0.327	ABBBBCC		965	950.2	881.2	309.5	2155	3 : 3 : 1	0.317	0.319
R11	F1, Resisto ♀	985	518.2	1092.5	0	1627.8	2 : 4 : 0	0.273	0.275	AABBBB		985	632.9	318	318.5	1951.1	2 : 1 : 1	0.322	0.33	AABC(XX)		985	1587.4	951.6	309.7	1902.6	5 : 3 : 1	0.321	0.322	AABBBC		985	301.1	892.1	599.9	1829.3	1 : 3 : 2	0.303	0.31	ABBBCC		985	586	1200.4	286.8	2100.4	2 : 4 : 1	0.301	0.305
R12	F1, Resisto ♀	945	829.6	548.4	277.2	1668.5	3 : 2 : 1	0.292	0.294	AAABBC		945	985.4	0	304.3	1942.4	3 : 0 : 1	0.341	0.343	AAAC(XX)		945	1649	636.8	310.7	1967.3	5 : 2 : 1	0.346	0.347	AAABBC		945	616.8	1272.1	0	1910	2 : 4 : 0	0.333	0.337	AABBBB		945	1243.8	612	0	1869.4	4 : 2 : 0	0.327	0.33
R13	F1, Resisto ♀	1010	850.1	280.1	539.6	1702.6	3 : 1 : 2	0.276	0.281	AAABCC		1010	619.3	317.5	306.4	1901.4	2 : 1 : 1	0.308	0.314	AABC(XX)		1010	1259.9	614.1	606.4	1893.9	4 : 2 : 2	0.308	0.313	AABBCC		1010	296.4	594.9	903.4	1811.5	1 : 2 : 3	0.296	0.299	ABBCCC		1010	580.9	897.8	291.2	1808.3	2 : 3 :1	0.292	0.298
R14	F1, Resisto ♀	835	444.1	450.7	452.3	1386	2 : 2 : 2	0.269	0.277	AABBCC		835	1308.6	0	255.3	1581	5 : 0 : 1	0.312	0.316	AAAAAC		835	1343.1	263.9	504.4	1860.1	5 : 1 : 2	0.316	0.318	AAAABCC		835	245.2	1222.5	0	1476.3	1 : 5 : 0	0.293	0.295	ABBBBB		835	760.7	508.6	251.5	1539.9	3 : 2 : 1	0.304	0.307
R15	F1, Resisto ♀	965	555.5	891.1	277.6	1768.6	2 : 3 : 1	0.298	0.305	AABBBC		965	984.7	337.3	320.8	1985.9	3 : 1 : 1	0.34	0.343	AAABC(X)		965	971.8	320.4	945.1	1920.9	3 : 1 : 3	0.331	0.332	AABCCC		965	0	1187.6	558.4	1778.5	0 : 4 : 2	0.302	0.307	BBBBCC		965	948	917.6	301.4	2162.7	3 : 3 : 1	0.321	0.32
CH-Purple	Parental	955	1251.8	600.5	0	1861.3	4 : 2 : 0	0.323	0.325	AAAABB		955	869.6	320.7	316	1836.7	3 : 1 : 1	0.315	0.321	AAABC(X)		955	1274.4	956.5	628.7	1913.9	4 : 3 : 2	0.332	0.334	ABBBCC		955	0	599.6	1225.9	1836.6	0 : 2 : 4	0.319	0.321	BBCCCC		955	902.7	886.7	263.7	2044.8	3 : 3 : 1	0.307	0.306
PV4	F1, CH-purple ♀	830	976.8	465.7	0	1464.3	4 : 2 : 0	0.29	0.294	AAAABB		830	518.8	261.3	524.3	1629.3	2 : 1 : 2	0.314	0.327	AABCC(X)		830	1381.5	269.8	271.7	1652.6	5 : 1 : 1	0.332	0.332	AAAABC		830	262.2	1059.1	261.7	1584.8	1 : 4 : 1	0.318	0.318	ABBBBC		830	498.9	1064	472.1	2074.5	2 : 4 : 2	0.306	0.312
P20	F1, CH-purple ♀	940	992.7	650.2	332.1	1980.8	3 : 2 : 1	0.35	0.351	AAABBC		940	290.4	333.5	325.9	1949.7	1 : 1 : 1	0.337	0.346	ABC(XXX)		940	1403.7	690.8	684.4	2074.4	4 : 2 : 2	0.37	0.368	AABBCC		940	0	1296.4	332.6	1635	0 : 4 : 1	0.347	0.348	BBBBC		940	605.1	972.8	885.9	2476.2	2 : 3 : 3	0.328	0.329
R1-16	F1, CH-purple ♀	835	778.2	781.2	0	1559.6	3 : 3 : 0	0.311	0.311	AAABBB		835	539.8	563.4	550.3	1758.8	2 : 2 : 2	0.33	0.351	AABBCC		835	1493.2	575.4	288.5	1790.4	5 : 2 : 1	0.356	0.357	AAABBC		835	271.3	543.3	838.4	1689.8	1 : 2 : 3	0.33	0.337	ABBCCC		835	884.9	563.1	552.9	2047.1	3 : 2 : 2	0.342	0.35
X: null-signaled homoeolog-type to the probes.
[truncated: 1 more columns]
