# Supplementary material for: A locus-dependent mixed inheritance in the segmental allohexaploid sweetpotato (Ipomoea batatas [L.] Lam)
Source: Front Plant Sci. 2024 May 28;15:1398081. doi: 10.3389/fpls.2024.1398081 (PMC11165125; doi:10.3389/fpls.2024.1398081)
Supplement: Supplementary file 10 [file DataSheet_10.csv]

S10 Data. Genotyping of the F2 segregating population at the five loci.
	G409HUSZ											IbIt03014											IbIt11182											Ibit12692
F2 Samples	[Rx DNA]	AB (c/ul)	B (c/ul)	C (c/ul)	Ctrl (c/ul)	AB:B:C	Ploidy	S (ABC)	S (Ctrl)	Genotype		[Rx DNA]	A (c/ul)	B (c/ul)	C (c/ul)	Ctrl (c/ul)	A:B:C	Ploidy	S(ABC)	S(Ctrl)	Genotype		[Rx DNA]	A (c/ul)	B (c/ul)	C (c/ul)	Ctrl (c/ul)	A:B:C	Ploidy	SABC	SCtrl	Genotype		[Rx DNA]	A (c/ul)	B (c/ul)	C (c/ul)	Ctrl (c/ul)	A:B:C	Ploidy	S(ABC)	S(Ctrl)	Genotype
2020-R5-FV-1	800	1533.3	497.6	0	1533.3	6 : 2 : 0	6	0.319	0.319	AAAABB		800	712.7	454.3	229	1417.4	3 : 2 : 1	6	0.291	0.295	AAABBC		800	466.8	1213.9	0	1702.2	2 : 5 : 0	7	0.3	0.304	AABBBBB		800	1160.6	218.8	442	1848.9	5 : 1 : 2	8	0.285	0.289	AAAAABCC
2020-R5-FV-2	800	1732.2	564.6	0	1731	6 : 2 : 0	6	0.361	0.361	AAAABB		800	781.9	762.4	0	1547.4	3 : 3 : 0	6	0.322	0.322	AAABBB		800	255.7	1029.7	258.7	1554.8	1 : 4 : 1	6	0.322	0.324	ABBBBC		800	253.3	1361.4	270.9	1912.6	1 : 5 : 1	7	0.337	0.342	ABBBBBC
R5-FV3-Ndl-Cl2*	845	1608.4	811.4	0	1609.8	6 : 3 : 0	6	0.317	0.318	AAABBB		845	693.6	674	0	1377	3 : 3 : 0	6	0.27	0.272	AAABBB		845	484.3	751.8	252.3	1523.5	2 : 3 : 1	6	0.294	0.3	AABBBC		845	691.5	708.7	232	1656.7	3 : 3 : 1	7	0.276	0.28	AAABBBC
2020-R5-FV-5	800	1381.4	535.5	0	1381.7	5 : 2 : 0	5	0.345	0.345	AAABB		800	744.7	479.5	244.1	1489.4	3 : 2 : 1	6	0.306	0.31	AAABBC		800	0	1003.8	253.8	1256.8	0 : 4 : 1	5	0.314	0.314	BBBBC		800	486.4	748.9	0	1258.7	2 : 3 : 0	5	0.309	0.315	AABBB
2020-R5-FV-9	800	1426.6	277.4	271.6	1703.8	5 : 1 : 1	6	0.354	0.355	AAAABC		800	993.2	257.5	259.2	1552.9	4 : 1 : 1	6	0.315	0.324	AAAABC		800	270.1	1066.8	517.2	1877.3	1 : 4 : 2	7	0.331	0.335	ABBBBCC		800	780.6	791.1	257.3	1845.6	3 : 3 : 1	7	0.327	0.33	AAABBBC
2020-R5-FV-11	800	1080.5	517.2	526.4	1641	4 : 2 : 2	6	0.335	0.342	AABBCC		800	489	739.2	239.6	1480.1	2 : 3 : 1	6	0.306	0.308	AABBBC		800	244.7	748.9	756.1	1749.6	1 : 3 : 3	7	0.312	0.312	ABBBCCC		800	971.4	739.4	0	1704.4	4 : 3 : 0	7	0.306	0.304	AAAABBB
2020-R5-FV-14	800	1300.8	253.9	256.7	1557.9	5 : 1 : 1	6	0.324	0.325	AAAABC		800	711.4	456.9	237.4	1441.7	3 : 2 : 1	6	0.293	0.3	AAABBC		800	464.5	939.5	235.7	1674.9	2 : 4 : 1	7	0.293	0.299	AABBBBC		800	725.8	996.5	466.1	2222.9	3 : 4 : 2	9	0.304	0.309	AAABBBBCC
2020-R5-FV-15	800	1266.5	493.3	478.7	1770.9	5 : 2 : 2	7	0.312	0.316	AAABBCC		800	925.2	434.1	0	1373.9	4 : 2 : 0	6	0.283	0.286	AAAABB		800	0	1122.7	221.2	1349.4	0 : 5 : 1	6	0.28	0.281	BBBBBC		800	236.8	1171.5	227.4	1637.4	1 : 5 : 1	7	0.292	0.292	ABBBBBC
2020-R5-FV-16	800	1065	264.9	520.8	1601.3	4 : 1 : 2	6	0.33	0.334	AAABCC		800	974.4	235.6	239	1466.4	4 : 1 : 1	6	0.302	0.306	AAAABC		800	253.7	1007.9	475.1	1771.5	1 : 4 : 2	7	0.31	0.316	ABBBBCC		800	473	995.4	473.9	1998.1	2 : 4 : 2	8	0.303	0.312	AABBBBCC
R5-FV17-Ndl-Cl2*	840	1326.1	264.3	262.9	1589.4	5 : 1 : 1	6	0.315	0.315	AAAABC		720	574.4	379.5	195.1	1169.2	3 : 2 : 1	6	0.266	0.271	AAABBC		840	247.7	999.5	485	1753.1	1 : 4 : 2	7	0.295	0.298	ABBBBCC		840	447.9	919.1	230.6	1603.5	2 : 4 : 1	7	0.272	0.273	AABBBBC
2020-R5-FV-18	800	806	266.3	820.3	1635.1	3 : 1 : 3	6	0.339	0.341	AABCCC		800	1223.8	241.7	0	1470.2	5 : 1 : 0	6	0.305	0.306	AAAAAB		800	465.5	1016.2	244.5	1753.3	2 : 4 : 1	7	0.308	0.313	AABBBBC		800	991.2	484.5	249.5	1755.4	4 : 2 : 1	7	0.308	0.313	AAAABBC
2020-R5-FV-21	800	1025.8	484.7	483.3	1513.5	4 : 2 : 2	6	0.314	0.315	AABBCC		800	920.4	442.1	0	1371.4	4 : 2 : 0	6	0.284	0.286	AAAABB		800	478.8	969.7	229.6	1707.4	2 : 4 : 1	7	0.3	0.305	AABBBBC		800	687.5	727.4	717.2	2171.3	3 : 3 : 3	9	0.296	0.302	AAABBBCCC
2020-R5-FV-22	800	830.8	528.4	803.2	1630.6	3 : 2 : 3	6	0.34	0.34	ABBCCC		800	460.5	474.6	481.8	1478.7	2 : 2 : 2	6	0.295	0.308	AABBCC		800	256.7	262.7	1026.6	1559.6	1 : 1 : 4	6	0.322	0.325	ABCCCC		800	759.5	483.2	249.1	1523.4	3 : 2 : 1	6	0.311	0.317	AAABBC
2020-R5-FV-23	800	1401.6	841	267.6	1659.7	5 : 3 : 1	6	0.348	0.346	AABBBC		800	974.8	233.3	238.9	1459.7	4 : 1 : 1	6	0.301	0.304	AAAABC		800	249.6	479.9	762.8	1521.1	1 : 2 : 3	6	0.311	0.317	ABBCCC		800	1020.4	491	250.7	1796.9	4 : 2 : 1	7	0.315	0.321	AAAABBC
2020-R5-FV-24-Cl2*	800	518.7	518.5	1090.7	1628.6	2 : 2 : 4	6	0.335	0.339	BBCCCC		800	243.9	752.9	473.7	1496.8	1 : 3 : 2	6	0.306	0.312	ABBBCC		800	259.2	1289.7	263.8	1812.8	1 : 5 : 1	7	0.324	0.324	ABBBBBC		800	753.6	1023.3	0	1791.3	3 : 4 : 0	7	0.317	0.32	AAABBBB
2020-R5-FV-25-Cl2*	805	1119	272.8	532.3	1687.3	4 : 1 : 2	6	0.342	0.349	AAABCC		805	759.6	501.5	253.7	1557.6	3 : 2 : 1	6	0.314	0.322	AAABBC		805	0	1028.3	500.7	1544.4	0 : 4 : 2	6	0.317	0.32	BBBBCC		805	252.1	1324.4	262.6	1851.1	1 : 5 : 1	7	0.326	0.329	ABBBBBC
R5-Slf-ST1	800	1126.6	543.4	549.8	1680.4	4 : 2 : 2	6	0.349	0.35	AABBCC		800	492	1026.3	0	1546.4	2 : 4 : 0	6	0.316	0.322	AABBBB		800	266.2	808.9	536.3	1639.2	1 : 3 : 2	6	0.336	0.342	ABBBCC		800	509.1	759.6	256.9	1539.4	2 : 3 : 1	6	0.318	0.321	AABBBC
R5-Slf-ST3	800	556.9	281.8	1156.3	1744.6	2 : 1 : 4	6	0.357	0.363	ABCCCC		800	516.3	812.8	262.7	1624.6	2 : 3 : 1	6	0.332	0.338	AABBBC		800	0	1070	512.2	1600.8	0 : 4 : 2	6	0.33	0.334	BBBBCC		800	266.8	1347.6	0	1614.7	1 : 5 : 0	6	0.336	0.336	ABBBBB
R5-Slf-ST4	800	887.6	0	873.9	1757.5	3 : 0 : 3	6	0.367	0.366	AAACCC		800	260.7	1323.9	0	1598.9	1 : 5 : 0	6	0.33	0.333	ABBBBB		800	270.6	818.3	813.6	1908.9	1 : 3 : 3	7	0.34	0.341	ABBBCCC		800	815.4	836.4	263.8	1940	3 : 3 : 1	7	0.342	0.346	AAABBBC
R5-Slf-St5-Ndl-Cl2	765	1376.9	272.3	271	1661.4	5 : 1 : 1	6	0.359	0.362	AAAABC		765	472	467.5	462.1	1424.1	2 : 2 : 2	6	0.305	0.31	AABBCC		765	0	1554.8	493.4	2057.7	0 : 6 : 2	8	0.335	0.336	BBBBBBCC		765	712.4	993	244.6	1963.3	3 : 4 : 1	8	0.319	0.321	AAABBBBC
R5-Slf1	800	1061.6	260.2	498.2	1577.9	4 : 1 : 2	6	0.325	0.329	AAABCC		800	444.1	454.8	451.4	1401.3	2 : 2 : 2	6	0.281	0.292	AABBCC		800	246.6	737.6	739.5	1741.4	1 : 3 : 3	7	0.308	0.311	ABBBCCC		800	470	710.5	244	1451.4	2 : 3 : 1	6	0.297	0.302	AABBBC
R5-Slf2	800	1075.8	0	507.1	1604.6	4 : 0 : 2	6	0.33	0.334	AAAACC		800	699.3	462.2	232.6	1425.9	3 : 2 : 1	6	0.29	0.297	AAABBC		800	483.6	985.7	476.6	1998.7	2 : 4 : 2	8	0.304	0.312	AABBBBCC		800.6	750.9	916.8	245.6	1921.6	3 : 4 : 1	8	0.299	0.3	AAABBBBC
R5-Slf3	800	820.1	527.5	808.9	1617	3 : 2 : 3	6	0.339	0.337	ABBCCC		800	447.4	721.1	230.9	1437.7	2 : 3 : 1	6	0.292	0.3	AABBBC		800	259.5	756	488.9	1528.2	1 : 3 : 2	6	0.313	0.318	ABBBCC		800.8	485.6	952.1	0	1452.8	2 : 4 : 0	6	0.299	0.302	AABBBB
R5-Slf4-Cl2	710	882.3	282.9	880.8	1767.8	3 : 1 : 3	6	0.414	0.415	AABCCC		710	774.7	482.6	257	1539.3	3 : 2 : 1	6	0.355	0.361	AAABBC		710	270.4	1064	260.1	1598.9	1 : 4 : 1	6	0.374	0.375	ABBBBC		710	0	1321.2	272.7	1587.7	0 : 5 : 1	6	0.374	0.373	BBBBBC
R5-Slf5	800	1043	780	493.6	1534.6	4 : 3 : 2	6	0.32	0.32	ABBBCC		800	455.3	918.5	0	1387.9	2 : 4 : 0	6	0.286	0.289	AABBBB		800	242.3	932.4	473.9	1675.2	1 : 4 : 2	7	0.294	0.299	ABBBBCC		800	759.7	713.7	253.2	1745.8	3 : 3 : 1	7	0.308	0.312	AAABBBC
R5-Slf6	800	1001.3	753.8	473.2	1486	4 : 3 : 2	6	0.307	0.31	ABBBCC		800	211.2	895.7	219.1	1326.9	1 : 4 : 1	6	0.276	0.276	ABBBBC		800	0	1137.5	444.1	1593.1	0 : 5 : 2	7	0.282	0.284	BBBBBCC		800	461.3	882.6	229.6	1572.9	2 : 4 : 1	7	0.281	0.281	AABBBBC
R5-Slf7	800	1304.3	492.3	256.2	1558	5 : 2 : 1	6	0.325	0.325	AAABBC		800	445.9	917	0	1370.5	2 : 4 : 0	6	0.284	0.286	AABBBB		800	0	1234.6	468.9	1710.9	0 : 5 : 2	7	0.304	0.306	BBBBBCC		800	717.7	701.7	244	1683.9	3 : 3 : 1	7	0.297	0.301	AAABBBC
R5-Slf8	800	1410.7	552.6	267.4	1675	5 : 2 : 1	6	0.35	0.349	AAABBC		800	731.4	479.1	242.1	1482.8	3 : 2 : 1	6	0.303	0.309	AAABBC		800	501.7	757.9	485.8	1780.1	2 : 3 : 2	7	0.312	0.318	AABBBCC		800	1047.1	737.6	0	1787.5	4 : 3 : 0	7	0.319	0.319	AAAABBB
R5-Slf9	800	1358.7	514.2	266.8	1625.8	5 : 2 : 1	6	0.339	0.339	AAABBC		800	460.4	702.4	239.7	1428.8	2 : 3 : 1	6	0.292	0.298	AABBBC		800	257	775.1	748.7	1801.1	1 : 3 : 3	7	0.318	0.322	ABBBCCC		800	975.8	481.9	239.2	1702.5	4 : 2 : 1	7	0.303	0.304	AAAABBC
R5-Slf10	800	1254.5	743	241.1	1500.6	5 : 3 : 1	6	0.312	0.313	AABBBC		800	685.8	441.5	230.3	1386.5	3 : 2 : 1	6	0.283	0.289	AAABBC		800	238.5	735.9	473.3	1473.6	1 : 3 : 2	6	0.302	0.307	ABBBCC		800	493	712.8	242.6	1473.4	2 : 3 : 1	6	0.302	0.307	AABBBC
R5-Slf11	800	964.3	471.2	460.9	1452.5	4 : 2 : 2	6	0.297	0.303	AABBCC		800	677.2	439.9	232.5	1390.4	3 : 2 : 1	6	0.281	0.29	AAABBC		800	234.2	941.2	459.7	1653	1 : 4 : 2	7	0.292	0.295	ABBBBCC		800	714.6	673.5	239.4	1627.8	3 : 3 : 1	7	0.291	0.291	AAABBBC
R5-Slf12	800	464.3	464.7	953.9	1423.8	2 : 2 : 4	6	0.295	0.297	BBCCCC		800	219.8	880.6	225	1333.9	1 : 4 : 1	6	0.276	0.278	ABBBBC		800	478.2	687	236.2	1413.7	2 : 3 : 1	6	0.292	0.295	AABBBC		800	480.1	611.3	237.2	1354.2	2 : 3 : 1	6	0.277	0.282	AABBBC
R5-Slf13	800	1308.1	503	256.8	1563	5 : 2 : 1	6	0.326	0.326	AAABBC		800	225.7	707.2	459.2	1414.4	1 : 3 : 2	6	0.29	0.295	ABBBCC		800	0	751.8	721.1	1465.7	0 : 3 : 3	6	0.307	0.305	BBBCCC		800	971.7	462.1	0	1445.1	4 : 2 : 0	6	0.299	0.301	AAAABB
R5-Slf14	800	1033.9	501.2	257	1297.2	4 : 2 : 1	5	0.323	0.324	AABBC		800	718.6	465.6	238.2	1452.4	3 : 2 : 1	6	0.296	0.303	AAABBC		800	0	948.2	466.3	1430.3	0 : 4 : 2	6	0.295	0.298	BBBBCC		800	465.3	696.8	237.6	1420.8	2 : 3 : 1	6	0.292	0.296	AABBBC
R5-Slf15	800	773.2	494.1	1024.4	1788	3 : 2 : 4	7	0.321	0.319	ABBCCCC		800	891	229	230	1378.4	4 : 1 : 1	6	0.281	0.287	AAAABC		800	0	939.1	458.6	1412.2	0 : 4 : 2	6	0.291	0.294	BBBBCC		800	702.2	447.1	238.5	1416.5	3 : 2 : 1	6	0.289	0.295	AAABBC
R5-Slf16-Cl2*	690	982.2	238.9	476.7	1481.3	4 : 1 : 2	6	0.352	0.358	AAABCC		690	419.5	638.7	213.2	1270.6	2 : 3 : 1	6	0.307	0.307	AABBBC		690	227.7	902.9	662.3	1826	1 : 4 : 3	8	0.325	0.331	ABBBBCCC		690	874.3	607.2	218.3	1736.8	4 : 3 : 1	8	0.308	0.315	AAAABBBC
R5-Slf17	800	1051.4	257.6	519.6	1573	4 : 1 : 2	6	0.327	0.328	AAABCC		800	449	940.7	0	1399.4	2 : 4 : 0	6	0.29	0.292	AABBBB		800	250.3	1211.2	481.3	1978.2	1 : 5 : 2	8	0.304	0.309	ABBBBBCC		800	461	903.8	462.8	1866.4	2 : 4 : 2	8	0.286	0.292	AABBBBCC
R5-Slf18	800	1204.1	477.7	475.3	1681.2	5 : 2 : 2	7	0.3	0.3	AAABBCC		800	621	427	214.7	1304.5	3 : 2 : 1	6	0.263	0.272	AAABBC		800	236.1	652.8	442.4	1367	1 : 3 : 2	6	0.277	0.285	ABBBCC		800	238.3	894.3	235.7	1371.3	1 : 4 : 1	6	0.285	0.286	ABBBBC
R5-Slf19	1216	1459.1	745.6	730.8	2180.3	4 : 2 : 2	6	0.3	0.299	AABBCC		1216	648.7	1023.2	324.2	2010.1	2 : 3 : 1	6	0.274	0.276	AABBBC		1216	344	1381.2	699.8	2436.3	1 : 4 : 2	7	0.285	0.286	ABBBBCC		1216	1038	950.3	337.8	2345.9	3 : 3 : 1	7	0.273	0.276	AAABBBC
R5-Slf20	889.9	1728.4	1149.7	0	1728.8	6 : 4 : 0	6	0.324	0.324	AABBBB		889.9	0	1082.4	512.3	1606.2	0 : 4 : 2	6	0.299	0.301	BBBBCC		889.9	270.4	1098.9	532.4	1912.1	1 : 4 : 2	7	0.305	0.307	ABBBBCC		889.9	1051.3	473.6	250	1803.1	4 : 2 : 1	7	0.285	0.289	AAAABBC
R5-Slf21	1060.4	1449.7	719.8	719.3	2182.4	4 : 2 : 2	6	0.341	0.343	AABBCC		1060.4	1009.8	334	322	1691.7	3 : 1 : 1	5	0.314	0.319	AAABC		1060.4	339.2	1387.9	706.9	2468.5	1 : 4 : 2	7	0.328	0.333	ABBBBCC		1060.4	1032.8	1364.4	0	2404.5	3 : 4 : 0	7	0.323	0.324	AAABBBB
R5-Slf22-Cl2*	810	1204.1	575	596.7	1812.6	4 : 2 : 2	6	0.371	0.373	AABBCC		810	789.1	529.6	263.6	1583.4	3 : 2 : 1	6	0.326	0.326	AAABBC		810	282.6	525	849.9	1694.7	1 : 2 : 3	6	0.341	0.349	ABBCCC		810	528.7	790.2	273.4	1626.9	2 : 3 : 1	6	0.328	0.335	AABBBC
R5-Slf23	889.4	1208.6	601.1	591.9	1817.5	4 : 2 : 2	6	0.337	0.341	AABBCC		889.4	788.9	786.2	0	1574.9	3 : 3 : 0	6	0.295	0.295	AAABBB		889.4	0	1398.5	281.4	1675	0 : 5 : 1	6	0.315	0.314	BBBBBC		889.4	295.3	1362.6	0	1655.7	1 : 5 : 0	6	0.311	0.31	ABBBBB
R5-Slf24	1105.5	1404.1	690.3	705.2	2103.9	4 : 2 : 2	6	0.318	0.317	AABBCC		1105.5	938.2	938.2	0	1872.2	3 : 3 : 0	6	0.283	0.282	AAABBB		1105.5	321.8	1611.1	0	1940.8	1 : 5 : 0	6	0.291	0.293	ABBBBB		1105.5	982	605.9	321.4	1949.8	3 : 2 : 1	6	0.288	0.294	AAABBC
R5-Slf25	860.5	1224.7	597.6	596.6	1844.7	4 : 2 : 2	6	0.353	0.357	AABBCC		860.5	801.6	519.5	268.2	1620	3 : 2 : 1	6	0.308	0.314	AAABBC		860.5	288.5	904.6	577.4	1791.6	1 : 3 : 2	6	0.343	0.347	ABBBCC		860.5	878.3	507.1	282.7	1685.7	3 : 2 : 1	6	0.323	0.327	AAABBC
R5-Slf26	885.1	1181.4	579.4	593.1	1779.1	4 : 2 : 2	6	0.334	0.335	AABBCC		885.1	506.9	774.4	254.6	1557.3	2 : 3 : 1	6	0.289	0.293	AABBBC		885.1	563.7	868.6	279.2	1750.7	2 : 3 : 1	6	0.322	0.33	AABBBC		885.1	847.1	482.5	276.5	1629.3	3 : 2 : 1	6	0.302	0.307	AAABBC
R5-Slf27	874.7	809	264.8	800.5	1587	3 : 1 : 3	6	0.307	0.302	AABCCC		874.7	472.3	995.3	0	1495.2	2 : 4 : 0	6	0.28	0.285	AABBBB		874.7	0	1355.1	821	2171.5	0 : 5 : 3	8	0.311	0.31	BBBBBCCC		874.7	1011.6	451.6	496.5	2015.8	4 : 2 : 2	8	0.28	0.288	AAAABBCC
R5-Slf28	930.2	1519.6	917.5	298.3	1836.4	5 : 3 : 1	6	0.326	0.329	AABBBC		930.2	0	1070.7	525.2	1618.8	0 : 4 : 2	6	0.286	0.29	BBBBCC		930.2	284.9	864.5	873.4	2015.5	1 : 3 : 3	7	0.311	0.31	ABBBCCC		930.2	1151.6	828.6	0	1974.6	4 : 3 : 0	7	0.304	0.303	AAAABBB
R5-Slf29	887.9	1647.1	646.8	314.9	1970.2	5 : 2 : 1	6	0.368	0.37	AAABBC		887.9	559.6	882	290.3	1778	2 : 3 : 1	6	0.325	0.334	AABBBC		887.9	307.9	1251.2	598.5	2166.4	1 : 4 : 2	7	0.347	0.349	ABBBBCC		887.9	308.8	1151.7	298.3	1786.8	1 : 4 : 1	6	0.33	0.335	ABBBBC
R5-Slf30	971.8	922.3	297.8	598.6	1530.8	3 : 1 : 2	5	0.313	0.315	AABCC		971.8	272.7	1114.8	275.7	1675.6	1 : 4 : 1	6	0.285	0.287	ABBBBC		971.8	296.2	1452.4	569.3	2345.7	1 : 5 : 2	8	0.298	0.302	ABBBBBCC		971.8	884.4	845.5	572	2327.7	3 : 3 : 2	8	0.296	0.299	AAABBBCC
R5-Slf31	885.5	1226.2	587.9	592.7	1833.3	4 : 2 : 2	6	0.342	0.345	AABBCC		885.5	832.2	550.7	272.3	1715.8	3 : 2 : 1	6	0.312	0.323	AAABBC		885.5	280.8	576.4	874.4	1739.5	1 : 2 : 3	6	0.326	0.327	ABBCCC		885.5	568.4	858.1	282.1	1720	2 : 3 : 1	6	0.322	0.324	AABBBC
R5-Slf32	907.3	1461.6	869.5	286.1	1747.7	5 : 3 : 1	6	0.321	0.321	AABBBC		907.3	791.5	261.4	510.6	1588.2	3 : 1 : 2	6	0.287	0.292	AAABCC		907.3	0	1094	824.5	1903.8	0 : 4 : 3	7	0.302	0.3	BBBBCCC		907.3	807.8	1053.4	0	1866.7	3 : 4 : 0	7	0.293	0.294	AAABBBB
R5-Slf33	848.4	1336.4	264.6	258.5	1605.7	5 : 1 : 1	6	0.313	0.315	AAAABC		848.4	487.6	491.4	257	1292.2	2 : 2 : 1	5	0.291	0.305	AABBC		848.4	239	772.6	1018.7	2051.7	1 : 3 : 4	8	0.299	0.302	ABBBCCCC		848.4	761.7	971.6	245	1984.9	3 : 4 : 1	8	0.291	0.292	AAABBBBC
R5-Slf34	809	758.9	758.5	762.4	1515.3	3 : 3 : 3	6	0.313	0.312	BBBCCC		809	232.4	1195.4	0	1426.4	1 : 5 : 0	6	0.294	0.294	ABBBBB		809	239.3	1219.4	480.2	1961.9	1 : 5 : 2	8	0.3	0.303	ABBBBBCC		809	991	907.6	0	1891.7	4 : 4 : 0	8	0.293	0.292	AAAABBBB
R5-Slf35	778.8	1111.3	431.7	221	1340.6	5 : 2 : 1	6	0.285	0.287	AAABBC		778.8	0	853.1	411.3	1290.4	0 : 4 : 2	6	0.271	0.276	BBBBCC		778.8	210.8	840.1	630.5	1697.5	1 : 4 : 3	8	0.27	0.272	ABBBBCCC		778.8	411.5	772.8	413.2	1635.4	2 : 4 : 2	8	0.256	0.262	AABBBBCC
R5-Slf36	931	1477.3	584.6	294.7	1775.3	5 : 2 : 1	6	0.317	0.318	AAABBC		931	796	785.6	0	1584.2	3 : 3 : 0	6	0.283	0.284	AAABBB		931	0	1429.1	852.5	2276.8	0 : 5 : 3	8	0.306	0.306	BBBBBCCC		931	826.7	749.5	551.8	2179.1	3 : 3 : 2	8	0.286	0.293	AAABBBCC
R5-Slf37-Dil*	800	1468.8	888.2	297.2	1769.2	5 : 3 : 1	6	0.368	0.369	AABBBC		800	801.1	818.9	0	1604.1	3 : 3 : 0	6	0.338	0.334	AAABBB		800	273.6	807.4	830.7	1915.4	1 : 3 : 3	7	0.341	0.342	ABBBCCC		800	1135.9	1276.2	0	2440.7	4 : 4 : 0	8	0.377	0.381	AAAABBBB
R5-Slf38	939.1	1528.7	928.5	286.7	1822.2	5 : 3 : 1	6	0.322	0.323	AABBBC		939.1	525.8	519.4	520.3	1636	2 : 2 : 2	6	0.278	0.29	AABBCC		939.1	574.6	1736.7	287.6	2600.6	2 : 6 : 1	9	0.307	0.308	AABBBBBBC		939.1	1144	774.6	542.4	2519.6	4 : 3 : 2	9	0.291	0.298	AAAABBBCC
R5-Slf39	1002.8	1467.9	280.1	286.7	1762.3	5 : 1 : 1	6	0.292	0.293	AAAABC		1002.8	523.9	824.8	276	1660.6	2 : 3 : 1	6	0.27	0.276	AABBBC		1002.8	269.5	581.5	879.7	1757.3	1 : 2 : 3	6	0.288	0.292	ABBCCC		1002.8	533.6	806.4	272.7	1666.6	2 : 3 : 1	6	0.268	0.277	AABBBC
R5-Slf40	964.8	1625.6	644	318.8	1943	5 : 2 : 1	6	0.336	0.336	AAABBC		964.8	575.2	1209.2	0	1797.2	2 : 4 : 0	6	0.308	0.31	AABBBB		964.8	296.4	605.2	918.9	1854.4	1 : 2 : 3	6	0.314	0.32	ABBCCC		964.8	589.9	519.7	592.1	1738.8	2 : 2 : 2	6	0.294	0.3	AABBCC
R5-Slf41	896.4	888.4	0	887.4	1782	3 : 0 : 3	6	0.33	0.331	AAACCC		896.4	780.6	788.1	0	1577.1	3 : 3 : 0	6	0.292	0.293	AAABBB		896.4	549.1	1135.8	286.8	2012.2	2 : 4 : 1	7	0.314	0.321	AABBBBC		896.4	1158.8	496.9	279.4	1953	4 : 2 : 1	7	0.308	0.311	AAAABBC
R5-Slf42	976	996.1	330	976.6	1978.7	3 : 1 : 3	6	0.337	0.338	AABCCC		976	864.1	881.1	0	1731.7	3 : 3 : 0	6	0.298	0.296	AAABBB		976	0	915.7	1262.3	2164.2	0 : 3 : 4	7	0.319	0.317	BBBCCCC		976	297.2	1777.2	0	2103.5	1 : 6 : 0	7	0.304	0.308	ABBBBBB
R5-Slf43	976.2	953.4	309.1	927.9	1881.5	3 : 1 : 3	6	0.321	0.321	AABCCC		976.2	261.3	836.3	538.7	1669.7	1 : 3 : 2	6	0.279	0.285	ABBBCC		976.2	300.1	1161.6	593.6	2039.2	1 : 4 : 2	7	0.301	0.298	ABBBBCC		976.2	550.7	1107.4	266.5	1954.8	2 : 4 : 1	7	0.282	0.286	AABBBBC
R5-Slf44	809.9	1249.9	304.1	599.2	1856.4	4 : 1 : 2	6	0.381	0.382	AAABCC		809.9	536.7	1095.1	0	1646.9	2 : 4 : 0	6	0.336	0.339	AABBBB		809.9	300.3	601.1	895.7	1811.4	1 : 2 : 3	6	0.37	0.373	ABBCCC		809.9	552.6	1100.4	0	1665.6	2 : 4 : 0	6	0.34	0.343	AABBBB
R5-Slf45-Cl*	800	1356.6	336.7	663.3	2010.8	4 : 1 : 2	6	0.421	0.419	AAABCC		800	317.2	1238.9	302.3	1870.3	1 : 4 : 1	6	0.387	0.39	ABBBBC		800	0	1651	639.6	2313.2	0 : 5 : 2	7	0.409	0.413	BBBBBCC		800	329.1	1201	635.1	2159.9	1 : 4 : 2	7	0.387	0.386	ABBBBCC
R5-Slf46-Cl*	800	1264.9	303.7	613.2	1901.5	4 : 1 : 2	6	0.391	0.396	AAABCC		800	552	1141	0	1704.4	2 : 4 : 0	6	0.353	0.355	AABBBB		800	0	1208.7	915.3	2124.8	0 : 4 : 3	7	0.379	0.379	BBBBCCC		800	561.3	835.4	573.3	1991.7	2 : 3 : 2	7	0.352	0.356	AABBBCC
R5-Slf47-Cl*	800	1228.9	606.9	591.8	1827.1	4 : 2 : 2	6	0.379	0.381	AABBCC		800	840.7	813.4	0	1630.1	3 : 3 : 0	6	0.345	0.34	AAABBB		800	0	1129.3	832	1960.3	0 : 4 : 3	7	0.35	0.35	BBBBCCC		800	879.3	563.9	273.8	1755.6	3 : 2 : 1	6	0.358	0.366	AAABBC
R5-Slf48-Cl*	800	1242.2	305	601.7	1853.9	4 : 1 : 2	6	0.384	0.386	AAABCC		800	1197.9	267	293.1	1798.9	4 : 1 : 1	6	0.366	0.375	AAAABC		800	305.1	558	895.9	1790.5	1 : 2 : 3	6	0.366	0.373	ABBCCC		800	945.5	838.8	0	1799.7	3 : 3 : 0	6	0.372	0.375	AAABBB
R5-Slf49-rpt2-Cl2*	755	1739.1	862.4	0	1731.9	7 : 3 : 0	7	0.329	0.328	AAAABBB		755	478.8	703.5	250.3	1472.9	2 : 3 : 1	6	0.316	0.325	AABBBC		755	273.3	495	1051.9	1839.2	1 : 2 : 4	7	0.344	0.348	ABBCCCC		755	1080.3	263.6	503.3	1878.6	4 : 1 : 2	7	0.35	0.355	AAAABCC
R5-Slf50	737.4	1484.7	891.7	282.2	1773.1	5 : 3 : 1	6	0.399	0.401	AABBBC		737.4	256.8	1067.2	263.3	1598.1	1 : 4 : 1	6	0.359	0.361	ABBBBC		737.4	0	859.5	857.9	1715.8	0 : 3 : 3	6	0.388	0.388	BBBCCC		737.4	877.1	844.2	0	1700	3 : 3 : 0	6	0.389	0.384	AAABBB
R5-Slf51	800	1246.2	612.7	612	1862.3	4 : 2 : 2	6	0.387	0.388	AABBCC		800	1108.1	515.9	0	1644	4 : 2 : 0	6	0.338	0.343	AAAABB		800	294.4	1167.9	559.6	2045.6	1 : 4 : 2	7	0.361	0.365	ABBBBCC		800	883.6	1045.1	0	1932.2	3 : 4 : 0	7	0.344	0.345	AAABBBB
R5-Slf52-rpt-Cl2*	840	1644.2	975.7	325.4	1968.5	5 : 3 : 1	6	0.391	0.391	AABBBC		840	278.9	905.1	570.6	1807.7	1 : 3 : 2	6	0.348	0.359	ABBBCC		840	306.7	923.3	590.5	1854.4	1 : 3 : 2	6	0.361	0.368	ABBBCC		840	909.1	592.9	301.3	1849	3 : 2 : 1	6	0.358	0.367	AAABBC
R5-Slf53-Cl*	800	2107.2	1049.2	0	2100.5	7 : 3 : 0	7	0.376	0.375	AAAABBB		800	296.1	902	592.8	1810.5	1 : 3 : 2	6	0.373	0.377	ABBBCC		800	310.4	636.2	1240.2	2211.9	1 : 2 : 4	7	0.391	0.395	ABBCCCC		800	965.9	907.6	319.7	2223.2	3 : 3 : 1	7	0.392	0.397	AAABBBC
R5-Slf54	814	1231.8	921.8	585.7	1836.3	4 : 3 : 2	6	0.372	0.376	ABBBCC		814	823.2	540.3	270.5	1672.4	3 : 2 : 1	6	0.335	0.342	AAABBC		814	286.5	857.9	563.4	1740.2	1 : 3 : 2	6	0.35	0.356	ABBBCC		814	876	861.6	0	1733.1	3 : 3 : 0	6	0.356	0.355	AAABBB
R5-Slf55-rpt-Cl2*	870	1682.1	1019.1	320.4	2017.8	5 : 3 : 1	6	0.384	0.387	AABBBC		870	584.6	1199.1	0	1808.5	2 : 4 : 0	6	0.342	0.346	AABBBB		870	0	1275.3	607.6	1918.1	0 : 4 : 2	6	0.361	0.367	BBBBCC		870	971.6	572.9	297.1	1867.8	3 : 2 : 1	6	0.353	0.358	AAABBC
R5-Slf56-Dil*	800	1390.5	532.2	270.4	1669.5	5 : 2 : 1	6	0.346	0.348	AAABBC		800	244.7	760.4	501.3	1554.4	1 : 3 : 2	6	0.314	0.324	ABBBCC		800	535.1	1079.7	515.2	2167.1	2 : 4 : 2	8	0.333	0.339	AABBBBCC		800	788.4	763	503.9	2088.1	3 : 3 : 2	8	0.321	0.326	AAABBBCC
R5-Slf57	814.5	1226.2	582.7	585	1819.7	4 : 2 : 2	6	0.371	0.372	AABBCC		814.5	537.9	1076.3	0	1643.4	2 : 4 : 0	6	0.33	0.336	AABBBB		814.5	586.5	1486.1	0	2079.2	2 : 5 : 0	7	0.363	0.365	AABBBBB		814.5	878.6	756.1	553.9	2220.9	3 : 3 : 2	8	0.336	0.341	AAABBBCC
R5-Slf58	841.4	805.5	262.6	836.1	1622.2	3 : 1 : 3	6	0.325	0.321	AABCCC		841.4	787	505.7	514	1842.1	3 : 2 : 2	7	0.307	0.313	AAABBCC		841.4	277.2	1152.8	841.6	2288.6	1 : 4 : 3	8	0.337	0.34	ABBBBCCC		841.4	1123.4	462.9	543.8	2177.4	4 : 2 : 2	8	0.316	0.323	AAAABBCC
R5-Slf59	988	1353.4	660.8	671.6	2042.2	4 : 2 : 2	6	0.342	0.345	AABBCC		988	594.1	612.8	600.5	1855.8	2 : 2 : 2	6	0.305	0.313	AABBCC		988	660.8	1318.5	323.4	2332	2 : 4 : 1	7	0.333	0.337	AABBBBC		988	1298.1	961.3	0	2274.1	4 : 3 : 0	7	0.327	0.329	AAAABBB
R5-Slf60	955.3	1296.1	643.8	633.3	1941.8	4 : 2 : 2	6	0.337	0.339	AABBCC		955.3	852.5	538.8	274.7	1696	3 : 2 : 1	6	0.291	0.296	AAABBC		955.3	615.6	594.3	903.3	2153.7	2 : 2 : 3	7	0.316	0.322	AABBCCC		955.3	895.1	909.4	299.6	2126.4	3 : 3 : 1	7	0.315	0.318	AAABBBC
R5-Slf61	853.7	1256.7	943.6	601.1	1876.1	4 : 3 : 2	6	0.363	0.366	ABBBCC		853.7	543	844	273.2	1683.7	2 : 3 : 1	6	0.324	0.329	AABBBC		853.7	291.1	941	592.2	1860.9	1 : 3 : 2	6	0.356	0.363	ABBBCC		853.7	862.4	569.7	575.4	2065	3 : 2 : 2	7	0.336	0.346	AAABBCC
R5-Slf62	814	1871.9	599.5	0	1871.6	6 : 2 : 0	6	0.383	0.383	AAAABB		814	537.4	843.7	273	1690.3	2 : 3 : 1	6	0.339	0.346	AABBBC		814	303.5	572.4	934.6	1855.7	1 : 2 : 3	6	0.371	0.38	ABBCCC		814	591.5	1096.1	292	2023.8	2 : 4 : 1	7	0.347	0.355	AABBBBC
R5-Slf63	823.1	1480.1	579.3	284.1	1771.3	5 : 2 : 1	6	0.357	0.359	AAABBC		823.1	502	1084.1	0	1620.9	2 : 4 : 0	6	0.321	0.328	AABBBB		823.1	0	1647.5	0	1647.5	0 : 6 : 0	6	0.334	0.334	BBBBBB		823.1	285	807.3	571.2	1699.1	1 : 3 : 2	6	0.337	0.344	ABBBCC
R5-Slf64	1016.8	1360.8	674	655.2	2012.8	4 : 2 : 2	6	0.33	0.33	AABBCC		1016.8	903	889.1	0	1793.8	3 : 3 : 0	6	0.294	0.294	AAABBB		1016.8	665	957.5	310.1	1976.8	2 : 3 : 1	6	0.317	0.324	AABBBC		1016.8	983.2	624.4	301.2	1929.3	3 : 2 : 1	6	0.313	0.316	AAABBC
R5-Slf65	741.2	1232	595.8	609.5	1842.6	4 : 2 : 2	6	0.414	0.414	AABBCC		741.2	282.1	1148.6	283.4	1720	1 : 4 : 1	6	0.385	0.387	ABBBBC		741.2	294.2	1208.2	576	2105.7	1 : 4 : 2	7	0.401	0.406	ABBBBCC		741.2	277.9	1329.8	276.7	1891.9	1 : 5 : 1	7	0.363	0.365	ABBBBBC
R5-Slf66	871.8	624.6	625.3	1266.7	1900.1	2 : 2 : 4	6	0.362	0.363	BBCCCC		871.8	272.5	848.4	269.2	1400.1	1 : 3 : 1	5	0.319	0.321	ABBBC		871.8	292.4	1203.1	608.6	2122.3	1 : 4 : 2	7	0.345	0.348	ABBBBCC		871.8	911.1	1162.8	0	2076.3	3 : 4 : 0	7	0.34	0.34	AAABBBB
R5-Slf67-rpt-Cl*	800	1135	854.9	543.9	1703.5	4 : 3 : 2	6	0.35	0.355	ABBBCC		800	774.9	499.9	253.5	1543.7	3 : 2 : 1	6	0.318	0.322	AAABBC		800	547.7	1317.8	271.8	2160.2	2 : 5 : 1	8	0.334	0.338	AABBBBBC		800	509.1	934.1	521.8	1997.2	2 : 4 : 2	8	0.307	0.312	AABBBBCC
R5-Slf68-rpt-Cl*	800	1132.3	550.7	542.3	1689.3	4 : 2 : 2	6	0.349	0.352	AABBCC		800	493.3	758.9	251.3	1546.8	2 : 3 : 1	6	0.313	0.322	AABBBC		800	549.5	524.1	526.2	1659.7	2 : 2 : 2	6	0.333	0.346	AABBCC		800	822.9	523.3	269.4	1639.4	3 : 2 : 1	6	0.337	0.342	AAABBC
R5-Slf69	857.8	1256.7	613.3	608	1880.6	4 : 2 : 2	6	0.362	0.365	AABBCC		857.8	274.6	850.4	554	1716.6	1 : 3 : 2	6	0.326	0.334	ABBBCC		857.8	0	1515.8	597.9	2128.9	0 : 5 : 2	7	0.352	0.355	BBBBBCC		857.8	282.6	866	563.3	1743.1	1 : 3 : 2	6	0.333	0.339	ABBBCC
R5-Slf70	849.4	1293.2	621.7	628.2	1931.2	4 : 2 : 2	6	0.377	0.379	AABBCC		849.4	547	585.4	547.8	1737.9	2 : 2 : 2	6	0.33	0.341	AABBCC		849.4	588.9	925.2	584.2	2134.7	2 : 3 : 2	7	0.353	0.359	AABBBCC		849.4	883.9	567.5	582.5	2077.1	3 : 2 : 2	7	0.342	0.349	AAABBCC
R5-Slf71-Cl2*	770	1684.1	527.2	0	1685.6	6 : 2 : 0	6	0.365	0.365	AAAABB		770	236.6	990	241.3	1478.1	1 : 4 : 1	6	0.318	0.32	ABBBBC		770	520	486.3	499.3	1578.2	2 : 2 : 2	6	0.326	0.342	AABBCC		770	259.3	1005	261.4	1523.3	1 : 4 : 1	6	0.33	0.33	ABBBBC
R5-Slf72-rpt-Cl*	800	1127.2	538.2	539.1	1683.5	4 : 2 : 2	6	0.347	0.351	AABBCC		800	246.1	755.6	483.7	1497.1	1 : 3 : 2	6	0.309	0.312	ABBBCC		800	0	1085.4	517.2	1632.8	0 : 4 : 2	6	0.334	0.34	BBBBCC		800	817	275.8	527.5	1655.7	3 : 1 : 2	6	0.338	0.345	AAABCC
R5-Slf73	861.9	1653.3	317.3	327.3	1994.2	5 : 1 : 1	6	0.383	0.386	AAAABC		861.9	556.5	572	583.4	1740.8	2 : 2 : 2	6	0.331	0.337	AABBCC		861.9	608.3	1204	300.8	2124.7	2 : 4 : 1	7	0.35	0.352	AABBBBC		861.9	620	858	585.2	2092.3	2 : 3 : 2	7	0.342	0.347	AABBBCC
R5-Slf74-rpt-Cl*	800	1101.7	535.2	513.6	1628.3	4 : 2 : 2	6	0.337	0.339	AABBCC		800	261	1033.8	249.3	1563.9	1 : 4 : 1	6	0.322	0.326	ABBBBC		800	0	1081.5	824.9	1886.2	0 : 4 : 3	7	0.34	0.337	BBBBCCC		800	1052.6	690.3	0	1757.2	4 : 3 : 0	7	0.311	0.314	AAAABBB
R5-Slf75*	961	1074.1	345.4	1085.8	2156.8	3 : 1 : 3	6	0.375	0.374	AABCCC		961	626.9	636.9	640.5	1939.4	2 : 2 : 2	6	0.33	0.336	AABBCC		961	696.8	1360.7	0	2081.5	2 : 4 : 0	6	0.357	0.361	AABBBB		961	661.8	585.5	657.9	1959.5	2 : 2 : 2	6	0.33	0.34	AABBCC
R5-Slf76-Cl2*	855	1530.8	920.8	0	1531.6	5 : 3 : 0	5	0.358	0.358	AABBB		855	819.2	546.1	270.5	1663.4	3 : 2 : 1	6	0.319	0.324	AAABBC		855	290.5	1154.4	559.8	2039.5	1 : 4 : 2	7	0.335	0.341	ABBBBCC		855	1487.1	842.3	0	2308.9	5 : 3 : 0	8	0.341	0.338	AAAAABBB
R5-Slf77	824.2	1201	907	575.6	1795.8	4 : 3 : 2	6	0.359	0.363	ABBBCC		824.2	1108.1	534.7	0	1685.7	4 : 2 : 0	6	0.332	0.341	AAAABB		824.2	295.7	1203.7	591.7	2114.6	1 : 4 : 2	7	0.362	0.367	ABBBBCC		824.2	555.2	1121.4	292	2018.9	2 : 4 : 1	7	0.341	0.35	AABBBBC
R5-Slf78	895.8	1525.8	587.5	297	1829.7	5 : 2 : 1	6	0.339	0.34	AAABBC		895.8	273.1	1118.9	277.5	1676.1	1 : 4 : 1	6	0.311	0.312	ABBBBC		895.8	587.6	1171.4	0	1805.9	2 : 4 : 0	6	0.327	0.336	AABBBB		895.8	602.9	871.7	301.8	1807.3	2 : 3 : 1	6	0.331	0.336	AABBBC
R5-Slf79	856.8	1506.8	582.3	294.1	1805.1	5 : 2 : 1	6	0.35	0.351	AAABBC		856.8	514.8	537	535.3	1649.1	2 : 2 : 2	6	0.309	0.321	AABBCC		856.8	300.7	1193.2	298.7	1818.5	1 : 4 : 1	6	0.349	0.354	ABBBBC		856.8	568.4	538.1	569.1	1763.5	2 : 2 : 2	6	0.326	0.343	AABBCC
R5-Slf80	978.8	1544.5	591.2	304.6	1865.3	5 : 2 : 1	6	0.315	0.318	AAABBC		978.8	1224	596.8	0	1858.3	4 : 2 : 0	6	0.31	0.316	AAAABB		978.8	616	593	931.2	2179.5	2 : 2 : 3	7	0.312	0.318	AABBCCC		978.8	608	1207.9	0	1849.9	2 : 4 : 0	6	0.309	0.315	AABBBB
R5-Slf81	943.7	1629.5	983.4	313.7	1955.7	5 : 3 : 1	6	0.343	0.345	AABBBC		943.7	557.8	900.8	287.5	1787.4	2 : 3 : 1	6	0.308	0.316	AABBBC		943.7	635.8	1322.5	640.1	2657.3	2 : 4 : 2	8	0.344	0.352	AABBBBCC		943.7	958.6	835.4	603.3	2444.8	3 : 3 : 2	8	0.318	0.324	AAABBBCC
R5-Slf82-rpt-Cl*	800	1209.5	576.2	577.1	1811.3	4 : 2 : 2	6	0.372	0.377	AABBCC		800	774.7	256.5	516.2	1604.5	3 : 1 : 2	6	0.322	0.334	AAABCC		800	568.6	1428.9	0	2036.8	2 : 5 : 0	7	0.357	0.364	AABBBBB		800	848.9	816.7	266	1943.3	3 : 3 : 1	7	0.345	0.347	AAABBBC
R5-Slf83-rpt-Cl*	800	1497.2	586.1	299.9	1802	5 : 2 : 1	6	0.374	0.375	AAABBC		800	514	799.1	268	1610.2	2 : 3 : 1	6	0.329	0.335	AABBBC		800	861.6	1404.5	275.3	2572.3	3 : 5 : 1	9	0.353	0.357	AAABBBBBC		800	856.8	1069.8	0	1922.6	3 : 4 : 0	7	0.344	0.343	AAABBBB
R5-Slf84-rpt-Cl2*	825	902.6	293.4	880.7	1782	3 : 1 : 3	6	0.36	0.36	AABCCC		825	266.1	1376.1	0	1650.1	1 : 5 : 0	6	0.332	0.333	ABBBBB		825	292.8	1155.6	548.5	2028	1 : 4 : 2	7	0.346	0.351	ABBBBCC		825	857.8	546.6	549.6	1977	3 : 2 : 2	7	0.338	0.342	AAABBCC
R5-Slf85	916.2	1534.1	588.8	590.5	2162.5	5 : 2 : 2	7	0.331	0.337	AAABBCC		916.2	569.6	1149.2	0	1735.6	2 : 4 : 0	6	0.313	0.316	AABBBB		916.2	0	1517.9	606.2	2145.2	0 : 5 : 2	7	0.331	0.334	BBBBBCC		916.2	303.9	1475.9	301.3	2096.5	1 : 5 : 1	7	0.324	0.327	ABBBBBC
R5-Slf86	808.5	1134.8	844.2	283.7	1424.6	4 : 3 : 1	5	0.351	0.352	ABBBC		808.5	526.5	840.4	271.6	1678.1	2 : 3 : 1	6	0.338	0.346	AABBBC		808.5	273.8	1115.9	540.2	1947.7	1 : 4 : 2	7	0.341	0.344	ABBBBCC		808.5	825.8	785.6	273	1911.5	3 : 3 : 1	7	0.333	0.338	AAABBBC
R5-Slf87	772.3	1170.8	286.1	553.9	1753.7	4 : 1 : 2	6	0.372	0.378	AAABCC		772.3	502.9	762.3	255.6	1545.8	2 : 3 : 1	6	0.328	0.334	AABBBC		772.3	267.6	825.5	1101.1	2213.6	1 : 3 : 4	8	0.355	0.358	ABBBCCCC		772.3	1115.5	783.6	274.8	2196.4	4 : 3 : 1	8	0.352	0.356	AAAABBBC
R5-Slf88-Dil*	800	1423.5	555.8	546.1	1973.1	5 : 2 : 2	7	0.352	0.352	AAABBCC		800	495.6	1024.1	0	1549.7	2 : 4 : 0	6	0.317	0.323	AABBBB		800	531.5	819	268.9	1636.6	2 : 3 : 1	6	0.337	0.341	AABBBC		800	811.4	787.9	0	1594.9	3 : 3 : 0	6	0.333	0.332	AAABBB
R5-Slf89	989.2	1886.9	754.9	363.4	2270	5 : 2 : 1	6	0.379	0.382	AAABBC		989.2	681	1016.7	334.6	2054.6	2 : 3 : 1	6	0.342	0.346	AABBBC		989.2	324.9	649.4	1006.5	2024.4	1 : 2 : 3	6	0.334	0.341	ABBCCC		989.2	684.3	1013.9	334.6	2059.7	2 : 3 : 1	6	0.343	0.347	AABBBC
R5-Slf90-rpt-Cl*	800	819.5	528.6	819.5	1636.8	3 : 2 : 3	6	0.341	0.341	ABBCCC		800	462	466.1	465.6	1419.5	2 : 2 : 2	6	0.29	0.296	AABBCC		800	513.1	1063.1	251.3	1843.6	2 : 4 : 1	7	0.326	0.329	AABBBBC		800	1298.9	252.7	257.6	1825.8	5 : 1 : 1	7	0.323	0.326	AAAAABC
R5-Slf91	791	1114.1	840	532.8	1673.2	4 : 3 : 2	6	0.347	0.353	ABBBCC		791	464.3	977.8	0	1456.7	2 : 4 : 0	6	0.304	0.307	AABBBB		791	533.9	810.9	519.1	1916.8	2 : 3 : 2	7	0.337	0.346	AABBBCC		791	526.3	1046.9	261.1	1849.4	2 : 4 : 1	7	0.331	0.334	AABBBBC
R5-Slf92	823	921.5	596	898.6	1835.3	3 : 2 : 3	6	0.369	0.372	ABBCCC		823	798.2	511.8	263.6	1607.2	3 : 2 : 1	6	0.319	0.325	AAABBC		823	286.4	563.9	863.6	1759.7	1 : 2 : 3	6	0.347	0.356	ABBCCC		823	554.1	810.5	284.4	1693.6	2 : 3 : 1	6	0.334	0.343	AABBBC
R5-Slf93-Cf*	800	1078.5	519.5	506.3	1611.8	4 : 2 : 2	6	0.33	0.336	AABBCC		800	734.4	496.4	252.5	1521.7	3 : 2 : 1	6	0.309	0.317	AAABBC		800	253.9	1007.1	485.7	1768.3	1 : 4 : 2	7	0.312	0.316	ABBBBCC		800	475.9	691.7	481.9	1719	2 : 3 : 2	7	0.295	0.307	AABBBCC
R5-Slf94-Cl*	800	1115.5	534.3	538.3	1678	4 : 2 : 2	6	0.345	0.35	AABBCC		800	770.8	492.4	248.7	1558.6	3 : 2 : 1	6	0.315	0.325	AAABBC		800	0	1017.7	476.3	1503.4	0 : 4 : 2	6	0.311	0.313	BBBBCC		800	0	1170.2	242.6	1401.8	0 : 5 : 1	6	0.294	0.292	BBBBBC
R5-Slf95	800	1279.8	957.9	967.7	2226.3	4 : 3 : 3	7	0.401	0.398	ABBBCCC		800	950.2	624.7	315.9	1911.9	3 : 2 : 1	6	0.394	0.398	AAABBC		800	316	1291.7	622	2254.8	1 : 4 : 2	7	0.398	0.403	ABBBBCC		800	915.1	1168.2	0	2090.5	3 : 4 : 0	7	0.372	0.373	AAABBBB
R5-Slf96	871.8	965.9	615.3	623.7	1615.2	3 : 2 : 2	5	0.365	0.371	ABBCC		871.8	281.9	902	590.8	1818.3	1 : 3 : 2	6	0.339	0.348	ABBBCC		871.8	304.5	610.3	914.7	1864.7	1 : 2 : 3	6	0.35	0.356	ABBCCC		871.8	900.5	572.9	303.5	1817.2	3 : 2 : 1	6	0.34	0.347	AAABBC
R5-Slf97	917.9	1655.4	1005.2	629	2306.7	5 : 3 : 2	7	0.356	0.359	AABBBCC		917.9	910.4	567.3	302.7	1836.9	3 : 2 : 1	6	0.323	0.334	AAABBC		917.9	330.5	1948.3	310.9	2576.2	1 : 6 : 1	8	0.353	0.351	ABBBBBBC		917.9	1294	904.9	317.9	2564	4 : 3 : 1	8	0.343	0.349	AAAABBBC
R5-Slf98-rpt-Cl2*	785	1440.4	867.3	278.7	1723	5 : 3 : 1	6	0.365	0.366	AABBBC		785	244.3	750.8	495.8	1530.8	1 : 3 : 2	6	0.317	0.325	ABBBCC		785	270.2	806.7	526	1633.1	1 : 3 : 2	6	0.34	0.347	ABBBCC		785	528.9	1023.8	0	1573.9	2 : 4 : 0	6	0.33	0.334	AABBBB
R5-Slf99	769.6	1407.7	547.9	263.8	1675.5	5 : 2 : 1	6	0.362	0.363	AAABBC		769.6	766.9	778.1	0	1563.4	3 : 3 : 0	6	0.335	0.339	AAABBB		769.6	259.5	1325.9	260	1861.5	1 : 5 : 1	7	0.343	0.346	ABBBBBC		769.6	1103.1	499.3	261.4	1871.4	4 : 2 : 1	7	0.346	0.347	AAAABBC
R5-Slf100	842.6	854.9	553.7	867.1	1722.3	3 : 2 : 3	6	0.341	0.341	ABBCCC		842.6	270.8	1065.2	270.6	1631.8	1 : 4 : 1	6	0.318	0.323	ABBBBC		842.6	284.3	823	849.7	1962.9	1 : 3 : 3	7	0.332	0.333	ABBBCCC		842.6	543.2	1069.5	278	1936.5	2 : 4 : 1	7	0.321	0.328	AABBBBC
R5-Slf101	870.4	1354.7	521.4	0	1354	5 : 2 : 0	5	0.311	0.311	AAABB		870.4	517.2	804.6	268.5	1641.5	2 : 3 : 1	6	0.305	0.314	AABBBC		870.4	0	1423	846.2	2260.3	0 : 5 : 3	8	0.326	0.325	BBBBBCCC		870.4	818.1	771.7	521.6	2141.4	3 : 3 : 2	8	0.303	0.308	AAABBBCC
R5-Slf102	840.4	1252	599.1	581.4	1870.7	4 : 2 : 2	6	0.364	0.371	AABBCC		840.4	565.3	869.4	284	1751.9	2 : 3 : 1	6	0.341	0.347	AABBBC		840.4	300.6	1510.2	288.5	2126.4	1 : 5 : 1	7	0.357	0.361	ABBBBBC		840.4	911.9	487.7	577.4	2026.6	3 : 2 : 2	7	0.336	0.344	AAABBCC
R5-Slf103	960.9	1793	1059.3	343	2142.8	5 : 3 : 1	6	0.37	0.372	AABBBC		960.9	325.8	1322.1	325.3	1995.5	1 : 4 : 1	6	0.342	0.346	ABBBBC		960.9	0	1309.2	626.7	1971.2	0 : 4 : 2	6	0.336	0.342	BBBBCC		960.9	993.6	316.9	615	1949.3	3 : 1 : 2	6	0.334	0.338	AAABCC
R5-Slf104	737.4	1166.9	1166.2	576.7	1769.1	4 : 4 : 2	6	0.394	0.4	BBBBCC		737.4	263.3	1059.6	259.6	1587	1 : 4 : 1	6	0.358	0.359	ABBBBC		737.4	0	521	1119.4	1667.2	0 : 2 : 4	6	0.371	0.377	BBCCCC		737.4	843.3	781.1	0	1632.3	3 : 3 : 0	6	0.367	0.369	AAABBB
R5-Slf105	907	1174.5	0	1152.4	2324.1	3 : 0 : 3	6	0.428	0.427	AAACCC		907	682	1390.2	0	2103.8	2 : 4 : 0	6	0.381	0.387	AABBBB		907	718.6	1092.8	357.4	2229.9	2 : 3 : 1	6	0.399	0.41	AABBBC		907	1101.1	1085.6	0	2189	3 : 3 : 0	6	0.402	0.402	AAABBB
R5-Slf106	997.4	1448.1	714.2	694.4	2157.9	4 : 2 : 2	6	0.358	0.361	AABBCC		997.4	677.5	1015.5	319.7	2021.3	2 : 3 : 1	6	0.336	0.338	AABBBC		997.4	0	1361.1	1017.7	2369.8	0 : 4 : 3	7	0.341	0.339	BBBBCCC		997.4	1009.3	1030.9	317.7	2375.5	3 : 3 : 1	7	0.338	0.34	AAABBBC
R5-Slf107	922.4	918.8	589.8	891.6	1827.3	3 : 2 : 3	6	0.327	0.33	ABBCCC		922.4	817.9	826.2	0	1656.9	3 : 3 : 0	6	0.297	0.299	AAABBB		922.4	0	1421.7	286.1	1714.3	0 : 5 : 1	6	0.309	0.31	BBBBBC		922.4	568.7	747.7	286.8	1637.9	2 : 3 : 1	6	0.29	0.296	AABBBC
R5-Slf108	820.1	1247.6	933.2	595.8	1862.3	4 : 3 : 2	6	0.375	0.378	ABBBCC		820.1	541.4	862.7	282.1	1738.7	2 : 3 : 1	6	0.343	0.353	AABBBC		820.1	280.2	1166.2	561	2042	1 : 4 : 2	7	0.35	0.356	ABBBBCC		820.1	568	1123.9	282.5	2010.5	2 : 4 : 1	7	0.344	0.35	AABBBBC
R5-Slf109-rpt-Cl*	800	1223.6	296.3	581.4	1825.6	4 : 1 : 2	6	0.376	0.38	AAABCC		800	0	1130.7	284.4	1419.9	0 : 4 : 1	5	0.354	0.355	BBBBC		800	567	1435.3	0	2017.7	2 : 5 : 0	7	0.358	0.36	AABBBBB		800	872.7	832.1	281.5	2004.5	3 : 3 : 1	7	0.355	0.358	AAABBBC
R5-Slf110	804.7	1477.2	576.6	293.8	1783.6	5 : 2 : 1	6	0.367	0.369	AAABBC		804.7	261.9	790.6	508.7	1584.6	1 : 3 : 2	6	0.323	0.328	ABBBCC		804.7	274.4	827	524.8	1653.2	1 : 3 : 2	6	0.337	0.342	ABBBCC		804.7	819.1	785.5	0	1613.7	3 : 3 : 0	6	0.332	0.334	AAABBB
R5-Slf111	897.6	1055.4	335.3	1026.1	2076	3 : 1 : 3	6	0.387	0.385	AABCCC		897.6	938.9	298.4	598.8	1867.4	3 : 1 : 2	6	0.341	0.347	AAABCC		897.6	332.2	1652.5	0	2004.1	1 : 5 : 0	6	0.369	0.372	ABBBBB		897.6	978.5	623.4	314.7	1974.2	3 : 2 : 1	6	0.356	0.367	AAABBC
R5-Slf112	813.3	1490.4	887.8	563.2	2087.8	5 : 3 : 2	7	0.361	0.367	AABBBCC		813.3	269.5	1390.5	0	1673.1	1 : 5 : 0	6	0.34	0.343	ABBBBB		813.3	278.6	1388	275.2	1937.6	1 : 5 : 1	7	0.341	0.34	ABBBBBC		813.3	526.9	1034.5	272.5	1865.5	2 : 4 : 1	7	0.322	0.328	AABBBBC
R5-Slf113nd*	800	1013.2	485.6	483.2	1518	4 : 2 : 2	6	0.312	0.316	AABBCC		800	459.6	688.6	228.6	1398.4	2 : 3 : 1	6	0.287	0.291	AABBBC		800	0	712.8	960.6	1668	0 : 3 : 4	7	0.299	0.298	BBBCCCC		800	713.9	896.2	234.3	1832.2	3 : 4 : 1	8	0.288	0.286	AAABBBBC
R5-Slf114	818.3	1227.2	299.7	570	1809.2	4 : 1 : 2	6	0.366	0.368	AAABCC		818.3	0	1113.9	538.4	1682.9	0 : 4 : 2	6	0.337	0.343	BBBBCC		818.3	0	1504.8	579.9	2104.7	0 : 5 : 2	7	0.364	0.367	BBBBBCC		818.3	567.8	1076.3	278.5	1960.9	2 : 4 : 1	7	0.336	0.342	AABBBBC
R5-Slf115	996.7	1339	320.6	661.4	2003.1	4 : 1 : 2	6	0.334	0.335	AAABCC		996.7	1237.1	310.9	294.1	1891.2	4 : 1 : 1	6	0.308	0.316	AAAABC		996.7	0	975.5	1319.1	2283.1	0 : 3 : 4	7	0.329	0.327	BBBCCCC		996.7	608.2	1273.5	628.6	2526.8	2 : 4 : 2	8	0.315	0.317	AABBBBCC
R5-Slf116	800	776.9	255.3	757.3	1536.4	3 : 1 : 3	6	0.32	0.32	AABCCC		800	466.2	721.5	242.8	1467.3	2 : 3 : 1	6	0.298	0.306	AABBBC		800	0	478.7	988.4	1473.7	0 : 2 : 4	6	0.306	0.307	BBCCCC		800	468.5	733.7	244	1473.6	2 : 3 : 1	6	0.301	0.307	AABBBC
R5-Slf117nd*	800	537.8	0	1104.1	1643.3	2 : 0 : 4	6	0.342	0.342	AACCCC		800	492.5	747.9	244	1513	2 : 3 : 1	6	0.309	0.315	AABBBC		800	269.1	1095	542.4	1923.6	1 : 4 : 2	7	0.34	0.344	ABBBBCC		800	497.3	992.5	252.4	1730.2	2 : 4 : 1	7	0.311	0.309	AABBBBC
R5-Slf118	809.8	1201.5	569.2	917.1	2105.7	4 : 2 : 3	7	0.374	0.371	AABBCCC		809.8	581	908.4	299.5	1814	2 : 3 : 1	6	0.368	0.373	AABBBC		809.8	292.2	906.1	896.8	2084.8	1 : 3 : 3	7	0.37	0.368	ABBBCCC		809.8	885.7	811.8	276.5	1989.3	3 : 3 : 1	7	0.348	0.351	AAABBBC
R5-Slf119	868.6	468.2	241.2	938.6	1418.2	2 : 1 : 4	6	0.27	0.272	ABCCCC		868.6	422.1	669.5	223	1350.3	2 : 3 : 1	6	0.252	0.259	AABBBC		868.6	0	1155	236.3	1395.2	0 : 5 : 1	6	0.267	0.268	BBBBBC		868.6	227.9	682.3	456.6	1403.8	1 : 3 : 2	6	0.262	0.269	ABBBCC
R5-Slf121	872.7	1635.9	632.1	321.6	1954.4	5 : 2 : 1	6	0.374	0.373	AAABBC		872.7	904	617.1	302.7	1844.8	3 : 2 : 1	6	0.348	0.352	AAABBC		872.7	0	1272.6	943.2	2229.5	0 : 4 : 3	7	0.363	0.365	BBBBCCC		872.7	613.6	915.6	611.8	2196.9	2 : 3 : 2	7	0.35	0.36	AABBBCC
R5-Slf122nd*	800	1016.8	764	498.5	1531.7	4 : 3 : 2	6	0.316	0.319	ABBBCC		800	243.4	974.2	236.5	1464.9	1 : 4 : 1	6	0.303	0.305	ABBBBC		800	254.9	782.9	495.6	1558	1 : 3 : 2	6	0.319	0.325	ABBBCC		800	493.3	706.3	250.9	1466.4	2 : 3 : 1	6	0.302	0.306	AABBBC
R5-Slf123	825.6	1182.9	563.5	572.3	1779.2	4 : 2 : 2	6	0.354	0.359	AABBCC		825.6	514	520.4	517.6	1636.5	2 : 2 : 2	6	0.313	0.33	AABBCC		825.6	578.1	898.6	290	1794	2 : 3 : 1	6	0.357	0.362	AABBBC		825.6	860.8	537.9	545.7	2000.8	3 : 2 : 2	7	0.336	0.346	AAABBCC
R5-Slf124	813.1	1440.6	554.7	273.7	1716.5	5 : 2 : 1	6	0.351	0.352	AAABBC		813.1	766.1	775.4	0	1535.8	3 : 3 : 0	6	0.316	0.315	AAABBB		813.1	0	1302.4	509.5	1831.3	0 : 5 : 2	7	0.318	0.322	BBBBBCC		813.1	496.8	982.3	255.1	1763.4	2 : 4 : 1	7	0.305	0.31	AABBBBC
R5-Slf125	961	1765.6	346	342	2122.8	5 : 1 : 1	6	0.366	0.368	AAAABC		961	984.7	323.4	644.5	1993.1	3 : 1 : 2	6	0.339	0.346	AAABCC		961	313.5	975	654.7	1974.2	1 : 3 : 2	6	0.337	0.342	ABBBCC		961	628.4	610.6	633	1942.9	2 : 2 : 2	6	0.325	0.337	AABBCC
R5-Slf126	888.3	1307.1	0	626.3	1953.7	4 : 0 : 2	6	0.363	0.367	AAAACC		888.3	581.7	577.2	574.6	1815	2 : 2 : 2	6	0.325	0.341	AABBCC		888.3	299.4	600.8	1242.4	2157.6	1 : 2 : 4	7	0.345	0.347	ABBCCCC		888.3	915.3	1176.7	0	2119.3	3 : 4 : 0	7	0.336	0.341	AAABBBB
R5-Slf127nd*	800	1302.8	777	251.6	1551.9	5 : 3 : 1	6	0.324	0.323	AABBBC		800	735.5	726.6	0	1478.4	3 : 3 : 0	6	0.305	0.308	AAABBB		800	246.9	1002.8	261.2	1514.7	1 : 4 : 1	6	0.315	0.316	ABBBBC		800	460.3	623.9	226.2	1335.8	2 : 3 : 1	6	0.273	0.278	AABBBC
R5-Slf128	1136.1	1846.4	732.7	364.4	2228.7	5 : 2 : 1	6	0.324	0.327	AAABBC		1136.1	1034.6	659.1	339.5	2082.1	3 : 2 : 1	6	0.298	0.305	AAABBC		1136.1	717.4	714.5	732.5	2206.8	2 : 2 : 2	6	0.318	0.324	AABBCC		1136.1	1046.7	973	0	2033.4	3 : 3 : 0	6	0.296	0.298	AAABBB
R5-Slf130	912.8	1661.1	329.2	328.3	1994.2	5 : 1 : 1	6	0.363	0.364	AAAABC		912.8	606.6	607.4	610	1908.6	2 : 2 : 2	6	0.333	0.348	AABBCC		912.8	298.1	1261.9	598.6	2207.5	1 : 4 : 2	7	0.338	0.345	ABBBBCC		912.8	1254.4	888.1	302.2	2485.9	4 : 3 : 1	8	0.335	0.34	AAAABBBC
R5-Slf131	890.1	993.1	994.5	974.6	1985.8	3 : 3 : 3	6	0.368	0.372	BBBCCC		890.1	558.5	875.9	281.1	1747.9	2 : 3 : 1	6	0.321	0.327	AABBBC		890.1	0	1206.6	938.8	2125.2	0 : 4 : 3	7	0.344	0.341	BBBBCCC		890.1	631.2	1230.2	315	2216.5	2 : 4 : 1	7	0.349	0.356	AABBBBC
R5-Slf132-Cf*	800	854.1	281.7	851.1	1708.7	3 : 1 : 3	6	0.355	0.356	AABCCC		800	819	797.6	0	1617.6	3 : 3 : 0	6	0.337	0.337	AAABBB		800	0	1345	273.7	1620.2	0 : 5 : 1	6	0.337	0.338	BBBBBC		800	794.5	473.2	265.1	1556.8	3 : 2 : 1	6	0.319	0.324	AAABBC
R5-Slf133-Cf*	800	1090.5	521	514.5	1636.7	4 : 2 : 2	6	0.334	0.341	AABBCC		800	249.8	1274.2	0	1524.9	1 : 5 : 0	6	0.318	0.318	ABBBBB		800	255.7	1026	764.9	2053.1	1 : 4 : 3	8	0.32	0.321	ABBBBCCC		800	722.3	1167.4	0	1916.1	3 : 5 : 0	8	0.295	0.299	AAABBBBB
R5-Slf134-rd*	800	1117.5	539	546	1687.9	4 : 2 : 2	6	0.347	0.352	AABBCC		800	535.6	824.2	254.7	1639.2	2 : 3 : 1	6	0.336	0.342	AABBBC		800	266.4	1372.2	529.1	2181.1	1 : 5 : 2	8	0.339	0.341	ABBBBBCC		800	485	1423.5	0	1925.2	2 : 6 : 0	8	0.298	0.301	AABBBBBB
R5-Slf135-Cf*	800	1167.4	563.7	560	1737.7	4 : 2 : 2	6	0.36	0.362	AABBCC		800	527	822.6	271.3	1644.4	2 : 3 : 1	6	0.338	0.343	AABBBC		800	271.6	1401.5	559.1	2261.2	1 : 5 : 2	8	0.349	0.353	ABBBBBCC		800	500.6	1472.8	0	1992.1	2 : 6 : 0	8	0.308	0.311	AABBBBBB
R5-Slf136	867.9	1262.7	604.7	596.1	1886.1	4 : 2 : 2	6	0.357	0.362	AABBCC		867.9	569.9	1155.8	0	1749.9	2 : 4 : 0	6	0.331	0.336	AABBBB		867.9	290.9	1209	579.1	2109.3	1 : 4 : 2	7	0.342	0.347	ABBBBCC		867.9	1199	875.3	287.5	2397	4 : 3 : 1	8	0.34	0.345	AAAABBBC
R5-Slf137-rpt-Cl*	800	1155	545.5	558.3	1739.2	4 : 2 : 2	6	0.357	0.362	AABBCC		800	505.9	1043.2	0	1556.9	2 : 4 : 0	6	0.323	0.324	AABBBB		800	286.5	858.5	539	1723.5	1 : 3 : 2	6	0.351	0.359	ABBBCC		800	531	799.3	262.6	1626.5	2 : 3 : 1	6	0.332	0.339	AABBBC
R5-Slf138	875	801.6	266.3	790.8	1577.8	3 : 1 : 3	6	0.303	0.301	AABCCC		875	717.5	704.7	0	1453.6	3 : 3 : 0	6	0.271	0.277	AAABBB		875	498	772.3	494.5	1804	2 : 3 : 2	7	0.288	0.295	AABBBCC		875	1006.3	254.5	481.7	1771.9	4 : 1 : 2	7	0.284	0.289	AAAABCC
R5-Slf139-Cf*	800	870.6	279.2	853	1723.7	3 : 1 : 3	6	0.359	0.359	AABCCC		800	519.3	525.6	520.5	1628.5	2 : 2 : 2	6	0.326	0.339	AABBCC		800	263.2	1068.5	808.7	2133.3	1 : 4 : 3	8	0.334	0.333	ABBBBCCC		800	491.5	1051.3	248.4	1815.1	2 : 4 : 1	7	0.32	0.324	AABBBBC
R5-Slf140	911	1002.9	321.4	995.6	2002.4	3 : 1 : 3	6	0.366	0.366	AABCCC		911	907.6	600.2	299.2	1854.3	3 : 2 : 1	6	0.331	0.339	AAABBC		911	309	941.2	612.3	1886	1 : 3 : 2	6	0.341	0.345	ABBBCC		911	599.1	898.3	310.8	1829.9	2 : 3 : 1	6	0.331	0.335	AABBBC
R5-Slf141-Cf*	800	1077	515.7	511.9	1596.8	4 : 2 : 2	6	0.331	0.333	AABBCC		800	963.2	473.4	0	1458.1	4 : 2 : 0	6	0.299	0.304	AAAABB		800	485	495.2	478.7	1528.7	2 : 2 : 2	6	0.304	0.318	AABBCC		800	487.6	718.7	246.5	1484.7	2 : 3 : 1	6	0.303	0.309	AABBBC
R5-Slf142	948.3	1725.7	1027	667.6	2404.4	5 : 3 : 2	7	0.361	0.362	AABBBCC		948.3	585.7	616.1	579	1845.6	2 : 2 : 2	6	0.313	0.324	AABBCC		948.3	659.5	1199.7	312.6	2195.6	2 : 4 : 1	7	0.327	0.331	AABBBBC		948.3	619.7	1169.2	318.2	2167.2	2 : 4 : 1	7	0.317	0.326	AABBBBC
R5-Slf143	937.4	1835.8	610.7	305.1	2141.6	6 : 2 : 1	7	0.326	0.326	AAAABBC		937.4	540.7	819.7	276.7	1667.9	2 : 3 : 1	6	0.291	0.297	AABBBC		937.4	0	1514.6	285.8	1806.5	0 : 5 : 1	6	0.32	0.321	BBBBBC		937.4	574.4	906.3	302.3	1833.6	2 : 3 : 1	6	0.317	0.326	AABBBC
R5-Slf144nd*	800	1317.8	502	493.2	1823.9	5 : 2 : 2	7	0.323	0.326	AAABBCC		800	238.8	971	240.1	1458.7	1 : 4 : 1	6	0.302	0.304	ABBBBC		800	0	483.5	1004.2	1502.7	0 : 2 : 4	6	0.31	0.313	BBCCCC		800	731.3	724.8	0	1459.1	3 : 3 : 0	6	0.303	0.304	AAABBB
R5-Slf145	861.1	924.5	302.6	912.6	1839.9	3 : 1 : 3	6	0.356	0.356	AABCCC		861.1	843.7	547.4	272.8	1706.4	3 : 2 : 1	6	0.322	0.33	AAABBC		861.1	0	1184.4	554.1	1751.9	0 : 4 : 2	6	0.336	0.339	BBBBCC		861.1	876.6	518.2	289.7	1720.1	3 : 2 : 1	6	0.326	0.333	AAABBC
R5-Slf146nd*	800	1195.4	289.2	563.1	1768.6	4 : 1 : 2	6	0.366	0.368	AAABCC		800	553.3	1177.5	0	1755.5	2 : 4 : 0	6	0.361	0.366	AABBBB		800	0	1724.9	558.2	2294.9	0 : 6 : 2	8	0.357	0.359	BBBBBBCC		800	1156.2	468.2	541.2	2187.1	4 : 2 : 2	8	0.338	0.342	AAAABBCC
R5-Slf147	856.8	1301	318.2	655.9	1975.7	4 : 1 : 2	6	0.381	0.384	AAABCC		856.8	552.9	1147.7	0	1715.7	2 : 4 : 0	6	0.331	0.334	AABBBB		856.8	298.3	1219.4	293.8	1833.7	1 : 4 : 1	6	0.352	0.357	ABBBBC		856.8	927.4	871.2	0	1803.5	3 : 3 : 0	6	0.35	0.351	AAABBB
R5-Slf148	882.9	1930.9	956.5	0	1934.9	6 : 3 : 0	6	0.364	0.365	AAABBB		882.9	826.2	846.2	0	1684	3 : 3 : 0	6	0.316	0.318	AAABBB		882.9	297.2	604.8	892.5	1821.3	1 : 2 : 3	6	0.339	0.344	ABBCCC		882.9	910.3	583.7	291.6	1817.2	3 : 2 : 1	6	0.337	0.343	AAABBC
R5-Slf150	885.2	1176.2	560.9	560.9	1752.2	4 : 2 : 2	6	0.327	0.33	AABBCC		885.2	504.5	1081.2	0	1595.8	2 : 4 : 0	6	0.299	0.3	AABBBB		885.2	0	1684.1	537.5	2251.3	0 : 6 : 2	8	0.314	0.318	BBBBBBCC		885.2	274.4	778.5	544.8	1628.5	1 : 3 : 2	6	0.301	0.307	ABBBCC
R5-Slf151	903.5	1316.1	645.1	619.2	1968.1	4 : 2 : 2	6	0.357	0.363	AABBCC		903.5	586.4	880.7	290.9	1797.2	2 : 3 : 1	6	0.324	0.332	AABBBC		903.5	614.7	1255.9	602.9	2523.6	2 : 4 : 2	8	0.342	0.349	AABBBBCC		903.5	918.4	926.1	598.5	2461.3	3 : 3 : 2	8	0.338	0.341	AAABBCC
R5-Slf152	856.8	1521.7	594.3	305.2	1832	5 : 2 : 1	6	0.355	0.356	AAABBC		856.8	529.5	1092.4	0	1656.7	2 : 4 : 0	6	0.316	0.322	AABBBB		856.8	0	1524.3	596.6	2117.9	0 : 5 : 2	7	0.354	0.353	BBBBBCC		856.8	916.6	868.2	282.7	2086.4	3 : 3 : 1	7	0.345	0.348	AAABBBC
R5-Slf153-ND*	450	440.6	154.9	287.7	751.2	3 : 1 : 2	5	0.324	0.334	AABCC		450	263.7	405.7	132.6	815.1	2 : 3 : 1	6	0.297	0.302	AABBBC		450	289.7	287.8	289.8	882.8	2 : 2 : 2	6	0.321	0.327	AABBCC		450	557.4	271.2	0	854.5	4 : 2 : 0	6	0.307	0.316	AAAABB
R5-Slf154rd*	800	924.8	594.5	932.2	1849.4	3 : 2 : 3	6	0.387	0.385	ABBCCC		800	563.7	884.6	287.5	1763.7	2 : 3 : 1	6	0.362	0.367	AABBBC		800	555.2	1478.8	292.6	2360.9	2 : 5 : 1	8	0.364	0.369	AABBBBBC		800	1431.7	817.4	0	2276.3	5 : 3 : 0	8	0.351	0.356	AAAAABBB
R5-Slf155	857.5	886.2	288	859.3	1752	3 : 1 : 3	6	0.339	0.341	AABCCC		857.5	512.9	520.5	514.2	1605.6	2 : 2 : 2	6	0.301	0.312	AABBCC		857.5	285	855.6	547.2	1710.4	1 : 3 : 2	6	0.328	0.332	ABBBCC		857.5	531.4	1073.3	535.9	2225	2 : 4 : 2	8	0.312	0.324	AABBBBCC
R5-Slf156	879.5	946.7	313.6	928.9	1869.9	3 : 1 : 3	6	0.355	0.354	AABCCC		879.5	880.7	289.6	574.9	1788.6	3 : 1 : 2	6	0.331	0.339	AAABCC		879.5	0	1485.7	905.2	2404	0 : 5 : 3	8	0.34	0.342	BBBBBCCC		879.5	553.2	1692.6	0	2272.9	2 : 6 : 0	8	0.319	0.323	AABBBBBB
R5-Slf157	888.3	1563	584.8	596.6	2184.6	5 : 2 : 2	7	0.347	0.351	AAABBCC		888.3	513.6	819.9	277.4	1651.6	2 : 3 : 1	6	0.302	0.31	AABBBC		888.3	296	1210	579.1	2120.4	1 : 4 : 2	7	0.335	0.341	ABBBBCC		888.3	285.1	1369.3	273.9	1949.7	1 : 5 : 1	7	0.31	0.314	ABBBBBC
R5-Slf158	824.2	1629.8	980.5	310.1	1955.5	5 : 3 : 1	6	0.392	0.395	AABBBC		824.2	567.2	1151.5	0	1759.1	2 : 4 : 0	6	0.348	0.356	AABBBB		824.2	0	972.9	623	1622.1	0 : 3 : 2	5	0.387	0.394	BBBCC		824.2	0	856.5	608.9	1496.4	0 : 3 : 2	5	0.356	0.363	BBBCC
R5-Slf159-ND*	800	1274.3	776	0	1273.1	5 : 3 : 0	5	0.319	0.318	AABBB		800	998	479.5	0	1494.3	4 : 2 : 0	6	0.308	0.311	AAAABB		800	0	987.9	471.3	1482.6	0 : 4 : 2	6	0.304	0.309	BBBBCC		800	243.4	755.6	485.8	1520.3	1 : 3 : 2	6	0.309	0.317	ABBBCC
R5-Slf160	1014	1347.3	649.9	630	1997.1	4 : 2 : 2	6	0.325	0.328	AABBCC		1014	914.7	599.7	310.7	1886.6	3 : 2 : 1	6	0.3	0.31	AAABBC		1014	329.5	1699.8	0	2021.3	1 : 5 : 0	6	0.334	0.332	ABBBBB		1014	669.3	926.6	327.2	1957.9	2 : 3 : 1	6	0.316	0.322	AABBBC
R5-Slf161	887.7	888.8	567.8	887.8	1788.4	3 : 2 : 3	6	0.334	0.336	ABBCCC		887.7	500	1076.2	0	1615.1	2 : 4 : 0	6	0.296	0.303	AABBBB		887.7	265.9	1135.9	838.4	2257.7	1 : 4 : 3	8	0.315	0.318	ABBBBCCC		887.7	855.8	801.4	542.9	2250.2	3 : 3 : 2	8	0.31	0.317	AAABBBCC
R5-Slf162-rpt-Cl*	800	916	445.6	444.6	1369.8	4 : 2 : 2	6	0.283	0.285	AABBCC		800	894	435.3	0	1334.6	4 : 2 : 0	6	0.277	0.278	AAAABB		800	0	1369.9	0	1369.9	0 : 6 : 0	6	0.285	0.285	BBBBBB		800	431.9	836.7	0	1271.2	2 : 4 : 0	6	0.264	0.265	AABBBB
R5-Slf163	1016.4	1502.2	740.3	727.1	2255.1	4 : 2 : 2	6	0.366	0.37	AABBCC		1016.4	335.4	1375.9	338.8	2073	1 : 4 : 1	6	0.336	0.34	ABBBBC		1016.4	725.7	736.8	1139.4	2633.5	2 : 2 : 3	7	0.366	0.37	AABBCCC		1016.4	1132.5	1069	362.8	2590.6	3 : 3 : 1	7	0.36	0.364	AAABBBC
R5-Slf164	1020	1098.4	738.3	1095.2	2199.9	3 : 2 : 3	6	0.358	0.359	ABBCCC		1020	988.7	1001	0	1997.8	3 : 3 : 0	6	0.325	0.326	AAABBB		1020	717.6	1037.2	1054.5	2813.3	2 : 3 : 3	8	0.344	0.345	AABBBCCC		1020	1052.7	641	694	2446.8	3 : 2 : 2	7	0.334	0.343	AAABBCC
R5-Slf165	864.6	1316.8	631.1	623.1	1945.7	4 : 2 : 2	6	0.374	0.375	AABBCC		864.6	832.3	297.8	559.7	1757.9	3 : 1 : 2	6	0.326	0.339	AAABCC		864.6	316.7	581.5	947.8	1884.1	1 : 2 : 3	6	0.356	0.363	ABBCCC		864.6	588.5	1182.8	0	1803.3	2 : 4 : 0	6	0.341	0.348	AABBBB
R5-Slf166	967.7	1069.2	718.1	1061.2	2128.6	3 : 2 : 3	6	0.367	0.367	ABBCCC		967.7	601.3	1244.2	0	1868.4	2 : 4 : 0	6	0.318	0.322	AABBBB		967.7	0	956.1	1008	1965.1	0 : 3 : 3	6	0.338	0.338	BBBCCC		967.7	651.5	931.6	327.4	1934.2	2 : 3 : 1	6	0.329	0.333	AABBBC
R5-Slf167	921.6	639.1	321.5	1346.1	2005.2	2 : 1 : 4	6	0.359	0.363	ABCCCC		921.6	1179.3	290.7	292.7	1781.4	4 : 1 : 1	6	0.319	0.322	AAAABC		921.6	0	905.3	1250.1	2160.8	0 : 3 : 4	7	0.334	0.335	BBBCCCC		921.6	609.9	1265.8	312.6	2217.4	2 : 4 : 1	7	0.339	0.344	AABBBBC
R5-Slf168nd*	800	1067	513.9	509.7	1594.1	4 : 2 : 2	6	0.328	0.332	AABBCC		800	471.9	464.6	472.6	1460.3	2 : 2 : 2	6	0.294	0.304	AABBCC		800	0	1492.3	484.1	1982	0 : 6 : 2	8	0.309	0.31	BBBBBBCC		800	488.9	928.4	481.7	1931.7	2 : 4 : 2	8	0.297	0.302	AABBBBCC
R5-Slf169nd*	800	1148.3	560.2	537	1721.3	4 : 2 : 2	6	0.351	0.359	AABBCC		800	812.1	804.5	0	1610.2	3 : 3 : 0	6	0.337	0.335	AAABBB		800	280.4	1705.8	0	1992.9	1 : 6 : 0	7	0.355	0.356	ABBBBBB		800	522.8	751.8	534.4	1866.4	2 : 3 : 2	7	0.323	0.333	AABBBCC
R5-Slf170nd*	800	1199.8	586.4	573.8	1791.2	4 : 2 : 2	6	0.37	0.373	AABBCC		800	846.6	855.5	0	1672	3 : 3 : 0	6	0.355	0.348	AAABBB		800	0	1183.8	570.5	1775.4	0 : 4 : 2	6	0.365	0.37	BBBBCC		800	279.2	1092.5	264.5	1630	1 : 4 : 1	6	0.341	0.34	ABBBBC
R5-Slf171	804.9	1174.6	569.8	568.7	1755.6	4 : 2 : 2	6	0.361	0.364	AABBCC		804.9	839.9	538.2	279.7	1684.8	3 : 2 : 1	6	0.343	0.349	AAABBC		804.9	269.8	555.7	861.9	1735.5	1 : 2 : 3	6	0.349	0.359	ABBCCC		804.9	1136.7	547.2	0	1706.2	4 : 2 : 0	6	0.349	0.353	AAAABB
R5-Slf172	944.1	1042.1	1046.6	1038.9	2080.3	3 : 3 : 3	6	0.367	0.367	BBBCCC		944.1	578.8	925.7	305.3	1839.6	2 : 3 : 1	6	0.319	0.325	AABBBC		944.1	299.6	933.8	1263.6	2527	1 : 3 : 4	8	0.331	0.335	ABBBCCCC		944.1	1324.5	322.7	317.7	1996.9	4 : 1 : 1	6	0.347	0.353	AAAABC
R5-Slf173rd*	800	1516.8	585.5	295	1815.3	5 : 2 : 1	6	0.377	0.378	AAABBC		800	283.1	1134	281.1	1707.3	1 : 4 : 1	6	0.354	0.356	ABBBBC		800	559.9	556	562.7	1729.1	2 : 2 : 2	6	0.35	0.36	AABBCC		800	864.5	808.4	0	1665.9	3 : 3 : 0	6	0.349	0.347	AAABBB
R5-Slf174B-rd*	800	1368.6	1027.6	697.7	2048.3	4 : 3 : 2	6	0.43	0.427	ABBBCC		800	680	1360.9	0	2050.8	2 : 4 : 0	6	0.425	0.427	AABBBB		800	0	1335.7	663.8	2002.7	0 : 4 : 2	6	0.417	0.417	BBBBCC		800	673.2	937.9	324.2	1941.5	2 : 3 : 1	6	0.403	0.404	AABBBC
R5-Slf175	976.6	613.8	620.3	1251	1896.4	2 : 2 : 4	6	0.318	0.324	BBCCCC		976.6	1186.7	301.2	298.8	1821.1	4 : 1 : 1	6	0.305	0.311	AAAABC		976.6	590.2	1222.8	298.6	2158.3	2 : 4 : 1	7	0.309	0.316	AABBBBC		976.6	1215.9	594.9	296.3	2133.8	4 : 2 : 1	7	0.308	0.312	AAAABBC
R5-Slf176-L*	800	1444.3	554.2	281.4	1724.5	5 : 2 : 1	6	0.36	0.359	AAABBC		800	512.4	830.1	274.3	1652.8	2 : 3 : 1	6	0.337	0.344	AABBBC		800	534.1	1121.3	0	1673	2 : 4 : 0	6	0.345	0.349	AABBBB		800	1045.2	258.2	261.7	1581.5	4 : 1 : 1	6	0.326	0.329	AAAABC
R5-Slf177	912.9	1289.5	962.7	616.1	1933.4	4 : 3 : 2	6	0.348	0.353	ABBBCC		912.9	286.1	908.4	285.7	1477.3	1 : 3 : 1	5	0.324	0.324	ABBBC		912.9	299.7	1228.6	302.4	1845.7	1 : 4 : 1	6	0.334	0.337	ABBBBC		912.9	592.7	1127.8	0	1728.6	2 : 4 : 0	6	0.314	0.316	AABBBB
R5-Slf178-rpt-Cl*	800	1564	939.2	309.8	1876.4	5 : 3 : 1	6	0.39	0.391	AABBBC		800	836.9	525.9	281.2	1701.8	3 : 2 : 1	6	0.343	0.355	AAABBC		800	0	876.4	868.1	1732.3	0 : 3 : 3	6	0.363	0.361	BBBCCC		800	279.1	1155	290.6	1752.2	1 : 4 : 1	6	0.359	0.365	ABBBBC
R5-Slf179	943.2	973.2	630.8	964.8	1952.2	3 : 2 : 3	6	0.342	0.345	ABBCCC		943.2	859.3	282.8	557.7	1741.6	3 : 1 : 2	6	0.3	0.308	AAABCC		943.2	296.6	1552	596	2464.2	1 : 5 : 2	8	0.324	0.327	ABBBBBCC		943.2	924.3	1197.2	295.5	2451.9	3 : 4 : 1	8	0.32	0.325	AAABBBBC
R5-Slf180	819.5	835.4	835.7	835.4	1680.4	3 : 3 : 3	6	0.34	0.342	BBBCCC		819.5	258.3	1310	0	1585.2	1 : 5 : 0	6	0.319	0.322	ABBBBB		819.5	265.9	1094.1	274.1	1639.9	1 : 4 : 1	6	0.332	0.334	ABBBBC		819.5	804.9	478.4	266	1578.2	3 : 2 : 1	6	0.315	0.321	AAABBC
R5-Slf181	891.3	1455.2	1089.8	698.3	2181.9	4 : 3 : 2	6	0.403	0.408	ABBBCC		891.3	1316.8	653.7	0	1966.1	4 : 2 : 0	6	0.368	0.368	AAAABB		891.3	0	1393	701.4	2086.8	0 : 4 : 2	6	0.392	0.39	BBBBCC		891.3	1010.9	594.1	328.8	1982.2	3 : 2 : 1	6	0.362	0.371	AAABBC
R5-Slf182	847.4	1702.6	1019.3	321.8	2030.1	5 : 3 : 1	6	0.398	0.399	AABBBC		847.4	294.3	1197.6	283.1	1798.3	1 : 4 : 1	6	0.349	0.354	ABBBBC		847.4	635.3	909.7	309.4	1872.7	2 : 3 : 1	6	0.365	0.368	AABBBC		847.4	621.5	1213.8	0	1864	2 : 4 : 0	6	0.361	0.367	AABBBB
R5-Slf183	991.8	1191.1	289.7	559.4	1779.5	4 : 1 : 2	6	0.294	0.299	AAABCC		991.8	267.1	801.2	510.2	1612.4	1 : 3 : 2	6	0.265	0.271	ABBBCC		991.8	552.7	1124.4	0	1702.9	2 : 4 : 0	6	0.282	0.286	AABBBB		991.8	816.1	283.5	541.5	1698.7	3 : 1 : 2	6	0.276	0.285	AAABCC
R5-Slf184-Cl2*	780	1217.3	911.3	586	1827.2	4 : 3 : 2	6	0.385	0.39	ABBBCC		780	276.4	823.8	535.8	1671.7	1 : 3 : 2	6	0.35	0.357	ABBBCC		780	0	870.4	873.9	1739.5	0 : 3 : 3	6	0.373	0.372	BBBCCC		780	533.3	1104.1	0	1671.3	2 : 4 : 0	6	0.35	0.357	AABBBB
R5-Slf185	840.8	1569.4	609.1	299.7	1869.9	5 : 2 : 1	6	0.371	0.371	AAABBC		840.8	838.1	557.3	280.2	1728.3	3 : 2 : 1	6	0.332	0.343	AAABBC		840.8	285	1159.1	289.7	1760.6	1 : 4 : 1	6	0.344	0.349	ABBBBC		840.8	1208.8	592.4	598.9	2444.5	4 : 2 : 2	8	0.357	0.363	AAAABBCC
R5-Slf186	886.6	1233.4	590.4	590.4	1839.8	4 : 2 : 2	6	0.343	0.346	AABBCC		886.6	870.7	569.8	298.3	1761.3	3 : 2 : 1	6	0.327	0.331	AAABBC		886.6	0	2026.3	286.2	2312.6	0 : 7 : 1	8	0.326	0.326	BBBBBBBC		886.6	550.8	1053.3	548.7	2223.1	2 : 4 : 2	8	0.304	0.313	AABBBBCC
R5-Slf187	992.2	1604.6	967.1	313	1922.9	5 : 3 : 1	6	0.322	0.323	AABBBC		992.2	923.7	592	309.6	1866	3 : 2 : 1	6	0.307	0.313	AAABBC		992.2	299.9	1537.7	294.7	2136.6	1 : 5 : 1	7	0.307	0.308	ABBBBBC		992.2	890.7	588.2	572.7	2116.8	3 : 2 : 2	7	0.295	0.305	AAABBCC
R5-Slf188a	1187.7	768	392.1	1983.2	2775.9	2 : 1 : 5	7	0.331	0.334	ABCCCCC		1187.7	363.3	1508.3	372.7	2265.3	1 : 4 : 1	6	0.315	0.318	ABBBBC		1187.7	364.2	1127.3	766.7	2264.9	1 : 3 : 2	6	0.317	0.318	ABBBCC		1187.7	347.3	1442.4	358.3	2200.6	1 : 4 : 1	6	0.301	0.309	ABBBBC
R5-Slf189a	800	1052.4	1052.5	511.7	1579.2	4 : 4 : 2	6	0.326	0.329	BBBBCC		800	474.7	723.3	246.1	1442.9	2 : 3 : 1	6	0.301	0.301	AABBBC		800	495.5	776.1	251.9	1560.4	2 : 3 : 1	6	0.317	0.325	AABBBC		800	482.8	724.7	249.6	1486.7	2 : 3 : 1	6	0.304	0.31	AABBBC
R5-Slf190	888.9	1161.3	872.2	552.7	1741.2	4 : 3 : 2	6	0.321	0.326	ABBBCC		888.9	519	529.8	517.8	1651.7	2 : 2 : 2	6	0.294	0.31	AABBCC		888.9	0	789	813.2	1589.4	0 : 3 : 3	6	0.3	0.298	BBBCCC		888.9	858.4	487.3	281	1655.5	3 : 2 : 1	6	0.305	0.31	AAABBC
R5-Slf191-rpt-Cl*	800	934.3	227	656.1	1606	4 : 1 : 3	7	0.284	0.287	AAABCCC		800	672.6	218.1	442.1	1364.7	3 : 1 : 2	6	0.278	0.284	AAABCC		800	234.8	1149.9	230.2	1623.5	1 : 5 : 1	7	0.288	0.29	ABBBBBC		800	670.4	423.2	457.3	1585	3 : 2 : 2	7	0.277	0.283	AAABBCC
R5-Slf192nd*	800	1092.7	528.5	534	1630.8	4 : 2 : 2	6	0.339	0.34	AABBCC		800	764.5	771.3	0	1551.1	3 : 3 : 0	6	0.32	0.323	AAABBB		800	516.9	507	794.8	1858.2	2 : 2 : 3	7	0.325	0.332	AABBCCC		800	495.6	1231.8	0	1725.2	2 : 5 : 0	7	0.308	0.308	AABBBBB
R5-Slf193	895.8	1192.6	897.6	567.4	1798.1	4 : 3 : 2	6	0.327	0.335	ABBBCC		895.8	542.2	834.4	273.7	1695	2 : 3 : 1	6	0.307	0.315	AABBBC		895.8	563.7	556.6	569	1757.3	2 : 2 : 2	6	0.314	0.327	AABBCC		895.8	538.8	832.8	283.9	1707.5	2 : 3 : 1	6	0.308	0.318	AABBBC
R5-Slf194-rpt-Cl*	800	1649.6	523.1	0	1650	6 : 2 : 0	6	0.344	0.344	AAAABB		800	258.2	1048.1	0	1314.4	1 : 4 : 0	5	0.327	0.329	ABBBB		800	268.7	779.8	525.1	1608.6	1 : 3 : 2	6	0.328	0.335	ABBBCC		800	503.3	1003	0	1525.9	2 : 4 : 0	6	0.314	0.318	AABBBB
R5-Slf195	916.7	1539.5	595.8	298.4	1848.5	5 : 2 : 1	6	0.334	0.336	AAABBC		916.7	0	1497.4	292.2	1791.6	0 : 5 : 1	6	0.325	0.326	BBBBBC		916.7	0	1508.7	299.6	1791.3	0 : 5 : 1	6	0.329	0.326	BBBBBC		916.7	1260.7	521.3	301.3	2128.6	4 : 2 : 1	7	0.325	0.332	AAAABBC
R5-Slf197	900	1213.4	296.1	579.4	1813.1	4 : 1 : 2	6	0.332	0.336	AAABCC		900	295.3	1548.5	0	1843.5	1 : 5 : 0	6	0.341	0.341	ABBBBB		900	0	1207.8	915.8	2112.3	0 : 4 : 3	7	0.337	0.335	BBBBCCC		900	1237	592.1	305.2	2175.5	4 : 2 : 1	7	0.339	0.345	AAAABBC
R5-Slf198nd*	800	1098.3	0	517.5	1624.4	4 : 0 : 2	6	0.337	0.338	AAAACC		800	0	1069	516.5	1600.6	0 : 4 : 2	6	0.33	0.333	BBBBCC		800	522.4	1080.7	518.3	2153.5	2 : 4 : 2	8	0.331	0.336	AABBBBCC		800	1030.4	967.5	0	1995.2	4 : 4 : 0	8	0.312	0.312	AAAABBBB
R5-Slf199	1016.8	1852	920.3	300.4	2156.3	6 : 3 : 1	7	0.302	0.303	AAABBBC		1016.8	592.9	614.6	614.2	1873.8	2 : 2 : 2	6	0.299	0.307	AABBCC		1016.8	589.8	568.3	577.6	1816.7	2 : 2 : 2	6	0.285	0.298	AABBCC		1016.8	881.2	573.4	287.8	1765.7	3 : 2 : 1	6	0.286	0.289	AAABBC
R5-Slf200	871.4	1311.1	1315	612.3	1949.1	4 : 4 : 2	6	0.368	0.373	BBBBCC		871.4	861.1	585.3	290.7	1772.3	3 : 2 : 1	6	0.332	0.339	AAABBC		871.4	301.9	1554.8	309.8	2199	1 : 5 : 1	7	0.355	0.36	ABBBBBC		871.4	919.2	851.2	299.4	2091	3 : 3 : 1	7	0.339	0.343	AAABBBC
R5-Slf201	1093.2	1844.4	1118	352.9	2205.5	5 : 3 : 1	6	0.335	0.336	AABBBC		1093.2	665.5	1020.2	351.3	2076.9	2 : 3 : 1	6	0.311	0.317	AABBBC		1093.2	346.6	1077.7	682.7	2119	1 : 3 : 2	6	0.321	0.323	ABBBCC		1093.2	654.9	964.1	332.2	1984.8	2 : 3 : 1	6	0.297	0.303	AABBBC
R5-Slf202	943.4	1245.2	603.5	594	1867.9	4 : 2 : 2	6	0.325	0.33	AABBCC		943.4	286.6	1161.9	281	1754.4	1 : 4 : 1	6	0.306	0.31	ABBBBC		943.4	0	1485.4	287.6	1780.4	0 : 5 : 1	6	0.313	0.315	BBBBBC		943.4	561.1	1136.3	291.1	2035.8	2 : 4 : 1	7	0.301	0.308	AABBBBC
R5-Slf203a	910.8	573	573.1	1192	1787	2 : 2 : 4	6	0.323	0.327	BBCCCC		910.8	564.6	1180.1	0	1771.7	2 : 4 : 0	6	0.319	0.324	AABBBB		910.8	275.9	1462.7	287.2	2048.9	1 : 5 : 1	7	0.318	0.321	ABBBBBC		910.8	544.1	826.4	541.4	1969.1	2 : 3 : 2	7	0.3	0.309	AABBBCC
R5-Slf204	953.2	917.1	0	916	1832.1	3 : 0 : 3	6	0.321	0.32	AAACCC		953.2	549.8	874	294.7	1752.5	2 : 3 : 1	6	0.3	0.306	AABBBC		953.2	586	883.2	296.3	1787.4	2 : 3 : 1	6	0.309	0.313	AABBBC		953.2	866	854.2	287.3	2029.4	3 : 3 : 1	7	0.301	0.304	AAABBBC
R5-Slf205	933.3	1503.1	896.8	286.8	1784.8	5 : 3 : 1	6	0.32	0.319	AABBBC		933.3	276.9	1155.9	279.8	1731.7	1 : 4 : 1	6	0.306	0.309	ABBBBC		933.3	282.6	1454.8	280.9	2027.1	1 : 5 : 1	7	0.309	0.31	ABBBBBC		933.3	278.1	1100.5	533.7	1941	1 : 4 : 2	7	0.293	0.297	ABBBBCC
R5-Slf206	913.4	940.8	296.3	928.3	1856.7	3 : 1 : 3	6	0.341	0.339	AABCCC		913.4	561.2	875.3	289.7	1753.1	2 : 3 : 1	6	0.315	0.32	AABBBC		913.4	0	1524.1	594.6	2142.9	0 : 5 : 2	7	0.331	0.335	BBBBBCC		913.4	900.3	851.1	299.3	2058.9	3 : 3 : 1	7	0.321	0.322	AAABBBC
R5-Slf207	907.7	1587.4	616.5	299.1	1894.8	5 : 2 : 1	6	0.346	0.348	AAABBC		907.7	264.2	1121.7	277.9	1687.4	1 : 4 : 1	6	0.306	0.31	ABBBBC		907.7	296.3	894.3	587.4	1821.7	1 : 3 : 2	6	0.326	0.334	ABBBCC		907.7	856.8	863.6	287.5	2041.9	3 : 3 : 1	7	0.316	0.321	AAABBBC
R5-Slf208	863.2	1395.2	696.4	687.6	2096.1	4 : 2 : 2	6	0.402	0.405	AABBCC		863.2	0	1316.3	646.9	1969.2	0 : 4 : 2	6	0.379	0.38	BBBBCC		863.2	333.1	1018.2	665.7	2053.2	1 : 3 : 2	6	0.389	0.396	ABBBCC		863.2	661.4	1295.4	0	2001.3	2 : 4 : 0	6	0.378	0.386	AABBBB
R5-Slf209	1033.5	1529.2	1151.1	759.8	2310	5 : 3 : 2	7	0.316	0.319	AABBBCC		1033.5	1013.1	655.4	329.5	2080	3 : 2 : 1	6	0.322	0.335	AAABBC		1033.5	354.3	1418.4	698.9	2524.8	1 : 4 : 2	7	0.342	0.349	ABBBBCC		1033.5	1859.6	659.3	0	2565.4	6 : 2 : 0	8	0.305	0.31	AAAAAABB
R5-Slf210	1023.5	993.8	641.9	998.8	1989.7	3 : 2 : 3	6	0.324	0.324	ABBCCC		1023.5	945.3	599.5	308.6	1904.7	3 : 2 : 1	6	0.302	0.31	AAABBC		1023.5	646.5	1309.2	320.5	2300.6	2 : 4 : 1	7	0.318	0.321	AABBBBC		1023.5	1662.1	322.4	310.8	2333.8	5 : 1 : 1	7	0.32	0.326	AAAAABC
R5-Slf211	925.8	1166.8	890.8	543.1	1735.8	4 : 3 : 2	6	0.308	0.312	ABBBCC		925.8	534.5	1120.6	0	1674.8	2 : 4 : 0	6	0.298	0.302	AABBBB		925.8	265	1120	535.2	1957.3	1 : 4 : 2	7	0.296	0.302	ABBBBCC		925.8	267.3	1039.2	268.7	1603.3	1 : 4 : 1	6	0.284	0.289	ABBBBC
R5-Slf212	909.8	1177.1	891.7	544.7	1748.2	4 : 3 : 2	6	0.315	0.32	ABBBCC		909.8	790.6	257.4	511.8	1590.8	3 : 1 : 2	6	0.286	0.291	AAABCC		909.8	0	1104.7	822.9	1915.4	0 : 4 : 3	7	0.303	0.301	BBBBCCC		909.8	828.1	1055.2	0	1889.3	3 : 4 : 0	7	0.296	0.297	AAABBBB
R5-Slf213	790.8	1103.1	534.2	533.2	1654.2	4 : 2 : 2	6	0.345	0.349	AABBCC		790.8	496.4	1048.9	0	1566.3	2 : 4 : 0	6	0.326	0.33	AABBBB		790.8	262.3	797.6	516.7	1614.7	1 : 3 : 2	6	0.332	0.34	ABBBCC		790.8	771.2	499	256.7	1551.1	3 : 2 : 1	6	0.322	0.327	AAABBC
R5-Slf214	871.9	1247.2	613.3	600.5	1851.5	4 : 2 : 2	6	0.353	0.354	AABBCC		871.9	276.4	860.9	548	1709.2	1 : 3 : 2	6	0.322	0.327	ABBBCC		871.9	293.2	1805.7	291.9	2415.4	1 : 6 : 1	8	0.343	0.346	ABBBBBBC		871.9	851.7	827	562.9	2319	3 : 3 : 2	8	0.321	0.332	AAABBBCC
R5-Slf215-rpt-Cl*	800	740.4	483.9	733.2	1467.8	3 : 2 : 3	6	0.307	0.306	ABBCCC		800	465	471.1	467	1457.7	2 : 2 : 2	6	0.292	0.304	AABBCC		800	0	1224.5	731.9	1940.7	0 : 5 : 3	8	0.306	0.303	BBBBBCCC		800	241.4	1139.2	474.4	1884.5	1 : 5 : 2	8	0.29	0.294	ABBBBBCC
R5-Slf216	1064.7	1367	675.1	676.2	2071.3	4 : 2 : 2	6	0.32	0.324	AABBCC		1064.7	967.7	318.4	661.6	1990.7	3 : 1 : 2	6	0.305	0.312	AAABCC		1064.7	673.7	1339.2	329.9	2355.6	2 : 4 : 1	7	0.314	0.316	AABBBBC		1064.7	1324.7	966.6	0	2316.8	4 : 3 : 0	7	0.307	0.311	AAAABBB
R5-Slf217-Cl*	800	1068.5	260.1	515.2	1608.2	4 : 1 : 2	6	0.33	0.335	AAABCC		800	754.2	773.3	0	1528.7	3 : 3 : 0	6	0.318	0.318	AAABBB		800	256.2	786.8	499.9	1563.9	1 : 3 : 2	6	0.321	0.326	ABBBCC		800	750.9	444.6	247	1454.5	3 : 2 : 1	6	0.301	0.303	AAABBC
R5-Slf218	872.3	1040.4	776.1	507.7	1562.6	4 : 3 : 2	6	0.296	0.299	ABBBCC		872.3	247.2	1246.8	0	1501.8	1 : 5 : 0	6	0.285	0.287	ABBBBB		872.3	0	487.6	771.9	1272.1	0 : 2 : 3	5	0.289	0.292	BBCCC		872.3	1286.5	252.6	0	1543.2	5 : 1 : 0	6	0.294	0.295	AAAAAB
R5-Slf219	1002.7	1749.9	664.6	340.6	2101.3	5 : 2 : 1	6	0.347	0.349	AAABBC		1002.7	621.8	956.7	0	1599.2	2 : 3 : 0	5	0.315	0.319	AABBB		1002.7	0	1358.3	647.3	2009.9	0 : 4 : 2	6	0.333	0.334	BBBBCC		1002.7	1018.2	977.4	0	1992.7	3 : 3 : 0	6	0.332	0.331	AAABBB
R5-Slf220-rpt-Cl*	800	1274.4	756.5	251.3	1532.7	5 : 3 : 1	6	0.318	0.319	AABBBC		800	467.8	731.2	483.5	1730.6	2 : 3 : 2	7	0.3	0.309	AABBBCC		800	0	1014.9	485.8	1525.1	0 : 4 : 2	6	0.313	0.318	BBBBCC		800	230.9	703.8	475.8	1445.8	1 : 3 : 2	6	0.294	0.301	ABBBCC
R5-Slf222	865.8	1174.4	880.5	579.6	1772.1	4 : 3 : 2	6	0.338	0.341	ABBBCC		865.8	519.7	844.2	273.7	1662.3	2 : 3 : 1	6	0.315	0.32	AABBBC		865.8	0	1486.2	899	2382.4	0 : 5 : 3	8	0.344	0.344	BBBBBCCC		865.8	556.7	1404.4	289.1	2299.8	2 : 5 : 1	8	0.325	0.332	AABBBBBC
R5-Slf223	906	842.2	287.6	863.5	1699	3 : 1 : 3	6	0.314	0.313	AABCCC		906	730.5	480.9	240.5	1471.9	3 : 2 : 1	6	0.267	0.271	AAABBC		906	543.9	1428.5	278	2282.4	2 : 5 : 1	8	0.31	0.315	AABBBBBC		906	831.2	832.7	530.1	2243.8	3 : 3 : 2	8	0.303	0.31	AAABBBCC
R5-Slf225	823.7	1074.3	803.5	508.7	1616.9	4 : 3 : 2	6	0.32	0.327	ABBBCC		823.7	473.9	738.2	238.6	1476.5	2 : 3 : 1	6	0.294	0.299	AABBBC		823.7	0	824.5	806.4	1632.4	0 : 3 : 3	6	0.33	0.33	BBBCCC		823.7	730.2	445.6	235	1432.3	3 : 2 : 1	6	0.285	0.29	AAABBC
R5-Slf226	1020.7	1653.9	633.9	326.2	1989.2	5 : 2 : 1	6	0.323	0.325	AAABBC		1020.7	906.7	587.7	302	1838.2	3 : 2 : 1	6	0.293	0.3	AAABBC		1020.7	0	1297.7	625.8	1948.1	0 : 4 : 2	6	0.314	0.318	BBBBCC		1020.7	598.3	1200.5	0	1816.2	2 : 4 : 0	6	0.294	0.297	AABBBB
R5-Slf227	925.5	1280.2	621.7	608.1	1931.5	4 : 2 : 2	6	0.34	0.348	AABBCC		925.5	1189.9	288.5	289.4	1779.8	4 : 1 : 1	6	0.318	0.321	AAAABC		925.5	0	1570.6	301.2	1874	0 : 5 : 1	6	0.337	0.337	BBBBBC		925.5	892.3	866.2	0	1744.3	3 : 3 : 0	6	0.317	0.314	AAABBB
R5-Slf228	870.3	846.1	541.6	861.4	1707.1	3 : 2 : 3	6	0.327	0.327	ABBCCC		870.3	250	774.6	502.1	1558.2	1 : 3 : 2	6	0.292	0.298	ABBBCC		870.3	267.8	1102.1	257.6	1649.4	1 : 4 : 1	6	0.312	0.316	ABBBBC		870.3	245.8	1004.8	252.6	1500.7	1 : 4 : 1	6	0.288	0.287	ABBBBC
R5-Slf229-rpt-Cl*	800	1552.3	497.5	0	1550.8	6 : 2 : 0	6	0.323	0.323	AAAABB		800	239.3	755.7	250.5	1258.7	1 : 3 : 1	5	0.311	0.315	ABBBC		800	258.9	1031.8	499.4	1808.6	1 : 4 : 2	7	0.32	0.323	ABBBBCC		800	994.8	669.5	0	1684.9	4 : 3 : 0	7	0.297	0.301	AAAABBB
R5-Slf230	832.6	847.9	287.9	842.2	1704	3 : 1 : 3	6	0.338	0.341	AABCCC		832.6	259.5	795.1	503.9	1581.1	1 : 3 : 2	6	0.312	0.317	ABBBCC		832.6	531.9	538.5	525.5	1656.4	2 : 2 : 2	6	0.319	0.332	AABBCC		832.6	787.9	752.1	266.1	1789.4	3 : 3 : 1	7	0.31	0.307	AAABBBC
R5-Slf231	856.5	541	277	1113.1	1680.4	2 : 1 : 4	6	0.322	0.327	ABCCCC		856.5	503.3	785.2	265.3	1580.9	2 : 3 : 1	6	0.302	0.308	AABBBC		856.5	265.9	524.8	830.4	1661.7	1 : 2 : 3	6	0.315	0.323	ABBCCC		856.5	1032.2	502.3	0	1554.1	4 : 2 : 0	6	0.299	0.302	AAAABB
R5-Slf232	1041.1	1459.4	716.4	343.6	1822.2	4 : 2 : 1	5	0.346	0.35	AABBC		1041.1	614.9	1001.9	318.4	1985.2	2 : 3 : 1	6	0.31	0.318	AABBBC		1041.1	341.5	1398.6	677.2	2440.4	1 : 4 : 2	7	0.332	0.335	ABBBBCC		1041.1	1373	658.8	328.4	2398.1	4 : 2 : 1	7	0.324	0.329	AAAABBC
R5-Slf233-Cf*	800	1144.3	553.7	546.3	1705.2	4 : 2 : 2	6	0.352	0.355	AABBCC		800	519	814.6	266.7	1646.5	2 : 3 : 1	6	0.333	0.343	AABBBC		800	278.9	1112.1	814.8	2218.5	1 : 4 : 3	8	0.345	0.347	ABBBBCCC		800	766	795	493.5	2083	3 : 3 : 2	8	0.321	0.325	AAABBBCC
R5-Slf234	860.8	1419.2	1136.6	276.6	1707.5	5 : 4 : 1	6	0.328	0.331	ABBBBC		860.8	796.3	507.7	248.2	1582.7	3 : 2 : 1	6	0.301	0.306	AAABBC		860.8	0	1093.8	533.1	1633.8	0 : 4 : 2	6	0.315	0.316	BBBBCC		860.8	272.7	1043.6	264.8	1592.8	1 : 4 : 1	6	0.306	0.308	ABBBBC
R5-Slf235	881	1584	612.6	310	1907	5 : 2 : 1	6	0.358	0.361	AAABBC		881	285.5	1156.1	288.1	1755	1 : 4 : 1	6	0.327	0.332	ABBBBC		881	308.2	935.7	599.3	1889.7	1 : 3 : 2	6	0.349	0.358	ABBBCC		881	593	900.5	299.1	1843.7	2 : 3 : 1	6	0.339	0.349	AABBBC
R5-Slf236	920.8	1192.9	576.2	574.3	1795.1	4 : 2 : 2	6	0.32	0.325	AABBCC		920.8	284.9	839.5	538.1	1696	1 : 3 : 2	6	0.301	0.307	ABBBCC		920.8	290.4	1159.1	286.1	1748.5	1 : 4 : 1	6	0.314	0.316	ABBBBC		920.8	1165.6	289.1	288	1757	4 : 1 : 1	6	0.315	0.318	AAAABC
R5-Slf237	926.1	1157.4	553.1	543.7	1731.5	4 : 2 : 2	6	0.306	0.312	AABBCC		926.1	498.1	775.4	259.4	1562.9	2 : 3 : 1	6	0.276	0.281	AABBBC		926.1	549.2	841.5	525.7	1971.1	2 : 3 : 2	7	0.296	0.304	AABBBCC		926.1	1066.4	510.1	262.2	1872.6	4 : 2 : 1	7	0.284	0.289	AAAABBC
R5-Slf238	900	1338.5	640.5	648.4	2018.7	4 : 2 : 2	6	0.368	0.374	AABBCC		900	596.8	922.5	301	1842.8	2 : 3 : 1	6	0.337	0.341	AABBBC		900	0	992.9	1003.5	2008.1	0 : 3 : 3	6	0.37	0.372	BBBCCC		900	619.2	926.4	312.4	1903.6	2 : 3 : 1	6	0.344	0.353	AABBBC
R5-Slf239	881.5	1564.1	601	306.4	1874.9	5 : 2 : 1	6	0.354	0.354	AAABBC		881.5	275	1424.4	0	1708.8	1 : 5 : 0	6	0.321	0.323	ABBBBB		881.5	0	1238.9	905.5	2156.2	0 : 4 : 3	7	0.348	0.349	BBBBCCC		881.5	937.3	1221.4	0	2161.3	3 : 4 : 0	7	0.35	0.35	AAABBBB
R5-Slf240	947.8	1469.5	727.3	711.8	2201.6	4 : 2 : 2	6	0.384	0.387	AABBCC		947.8	980.1	664.1	319.2	1980.8	3 : 2 : 1	6	0.345	0.348	AAABBC		947.8	717.8	1346.7	338	2442.1	2 : 4 : 1	7	0.362	0.368	AABBBBC		947.8	341.2	1667.7	334.8	2354.1	1 : 5 : 1	7	0.353	0.355	ABBBBBC
R5-Slf241	867.4	1576.9	605.8	298.5	1871.2	5 : 2 : 1	6	0.36	0.36	AAABBC		867.4	567.7	1167.7	0	1787.8	2 : 4 : 0	6	0.333	0.344	AABBBB		867.4	597.9	591.4	584.4	1830.3	2 : 2 : 2	6	0.341	0.352	AABBCC		867.4	1207.6	0	586.4	1816.2	4 : 0 : 2	6	0.345	0.349	AAAACC
R5-Slf242	824.4	1174.7	560.7	571.7	1757.4	4 : 2 : 2	6	0.353	0.355	AABBCC		824.4	283.4	1113.1	273	1681.9	1 : 4 : 1	6	0.338	0.34	ABBBBC		824.4	278.2	1703.4	282.5	2278.2	1 : 6 : 1	8	0.343	0.345	ABBBBBBC		824.4	559.1	1111.2	548.4	2248	2 : 4 : 2	8	0.336	0.341	AABBBBCC
R5-Slf243	867.1	1191.6	570.4	580	1788.8	4 : 2 : 2	6	0.341	0.344	AABBCC		867.1	1162.7	555.9	0	1747.5	4 : 2 : 0	6	0.33	0.336	AAAABB		867.1	288.2	892.7	577.3	1769.1	1 : 3 : 2	6	0.338	0.34	ABBBCC		867.1	1158.8	0	553.6	1743	4 : 0 : 2	6	0.329	0.335	AAAACC
R5-Slf244	881.5	1309.3	642.2	655.1	1964.7	4 : 2 : 2	6	0.371	0.371	AABBCC		881.5	301.5	1214.4	303.2	1811.7	1 : 4 : 1	6	0.344	0.343	ABBBBC		881.5	0	1282.6	972	2259.8	0 : 4 : 3	7	0.365	0.366	BBBBCCC		881.5	960.9	1234	0	2192.7	3 : 4 : 0	7	0.356	0.355	AAABBBB
R5-Slf245	916.3	951.3	620.1	934.6	1889.8	3 : 2 : 3	6	0.343	0.344	ABBCCC		916.3	866.8	273.9	563.9	1749.9	3 : 1 : 2	6	0.31	0.318	AAABCC		916.3	606.2	928.4	598.2	2190.9	2 : 3 : 2	7	0.333	0.342	AABBBCC		916.3	1219.7	552.5	304.8	2105.4	4 : 2 : 1	7	0.324	0.328	AAAABBC
R5-Slf246	879.1	1320.7	634.7	620.3	1935	4 : 2 : 2	6	0.368	0.367	AABBCC		879.1	892.1	584.5	290.3	1804.2	3 : 2 : 1	6	0.335	0.342	AAABBC		879.1	325.5	1282.5	636.7	2276.2	1 : 4 : 2	7	0.365	0.37	ABBBBCC		879.1	618.4	1140.4	297.5	2095	2 : 4 : 1	7	0.334	0.34	AABBBBC
R5-Slf247	866.3	1310.4	634.9	645.9	1960.8	4 : 2 : 2	6	0.376	0.377	AABBCC		866.3	564.2	1164.6	0	1740.3	2 : 4 : 0	6	0.333	0.335	AABBBB		866.3	0	1541.9	597.2	2182.9	0 : 5 : 2	7	0.353	0.36	BBBBBCC		866.3	944.6	1181.7	0	2125.5	3 : 4 : 0	7	0.351	0.351	AAABBBB
R5-Slf248	790.9	1317.7	786.7	253.8	1572	5 : 3 : 1	6	0.331	0.331	AABBBC		790.9	741.5	474.7	238.4	1485.2	3 : 2 : 1	6	0.307	0.313	AAABBC		790.9	486.3	1001.5	244.1	1746	2 : 4 : 1	7	0.313	0.315	AABBBBC		790.9	728.3	709.4	247	1702.6	3 : 3 : 1	7	0.304	0.308	AAABBBC
R5-Slf249	961	1099	518.3	807.9	1918.4	4 : 2 : 3	7	0.283	0.285	AABBCCC		961	255.4	1040.2	250.8	1565.7	1 : 4 : 1	6	0.268	0.272	ABBBBC		961	274.1	1360	0	1638.1	1 : 5 : 0	6	0.283	0.284	ABBBBB		961	789.3	504.6	261.6	1605.9	3 : 2 : 1	6	0.27	0.279	AAABBC
R5-Slf250	1107	1414.8	341.1	684.9	2102	4 : 1 : 2	6	0.316	0.316	AAABCC		1107	311.8	1578.7	0	1898.5	1 : 5 : 0	6	0.285	0.286	ABBBBB		1107	673.4	654.7	674.3	2053.8	2 : 2 : 2	6	0.301	0.309	AABBCC		1107	650.6	973.9	327.3	1995.7	2 : 3 : 1	6	0.294	0.3	AABBBC
R5-Slf251	1007.4	1467.9	295	289.5	1778.4	5 : 1 : 1	6	0.291	0.294	AAAABC		1007.4	836.3	514.5	273.9	1633	3 : 2 : 1	6	0.269	0.27	AAABBC		1007.4	545.3	1126	0	1706.5	2 : 4 : 0	6	0.277	0.282	AABBBB		1007.4	1144.2	284.4	270.3	1714.5	4 : 1 : 1	6	0.281	0.284	AAAABC
R5-Slf252	975.1	893.1	299.1	872.2	1773.5	3 : 1 : 3	6	0.302	0.303	AABCCC		975.1	277.7	1397.1	0	1667.7	1 : 5 : 0	6	0.286	0.285	ABBBBB		975.1	0	1477	552	2055.1	0 : 5 : 2	7	0.297	0.301	BBBBBCC		975.1	854.1	879	276.3	2028.1	3 : 3 : 1	7	0.294	0.297	AAABBBC
R5-Slf253	1100	1896.6	731	367.4	2274.4	5 : 2 : 1	6	0.343	0.345	AAABBC		1100	325.1	991.2	635.4	1981	1 : 3 : 2	6	0.296	0.3	ABBBCC		1100	0	1716.6	669.3	2418.7	0 : 5 : 2	7	0.31	0.314	BBBBBCC		1100	661.8	1018.1	334.5	2081.1	2 : 3 : 1	6	0.305	0.315	AABBBC
R5-Slf254	954.4	1517.3	578.7	302.7	1838.9	5 : 2 : 1	6	0.318	0.321	AAABBC		954.4	512.8	808.2	267.7	1624.8	2 : 3 : 1	6	0.277	0.284	AABBBC		954.4	0	1120.4	1150	2270.1	0 : 4 : 4	8	0.297	0.297	BBBBCCCC		954.4	866.8	1113	294.2	2295.8	3 : 4 : 1	8	0.298	0.301	AAABBBBC
R5-Slf255	1024.8	1322.1	987.9	638.2	1981.8	4 : 3 : 2	6	0.319	0.322	ABBBCC		1024.8	293.9	594.3	601.1	1552.7	1 : 2 : 2	5	0.291	0.303	ABBCC		1024.8	0	967.2	966.7	1923.5	0 : 3 : 3	6	0.315	0.313	BBBCCC		1024.8	994.9	979.5	0	1972.5	3 : 3 : 0	6	0.321	0.321	AAABBB
R5-Slf256	990.1	1675.9	651.6	330.9	2026.8	5 : 2 : 1	6	0.338	0.341	AAABBC		990.1	566.5	903.2	304.9	1826.7	2 : 3 : 1	6	0.299	0.308	AABBBC		990.1	316.5	1288.9	625.8	2273	1 : 4 : 2	7	0.322	0.328	ABBBBCC		990.1	308	1212.6	602.4	2152.3	1 : 4 : 2	7	0.306	0.311	ABBBBCC
R5-Slf257	951.5	898.8	590.6	886.2	1801.8	3 : 2 : 3	6	0.313	0.316	ABBCCC		951.5	552.4	1116	0	1691.1	2 : 4 : 0	6	0.292	0.296	AABBBB		951.5	295	564.1	562.8	1477.2	1 : 2 : 2	5	0.299	0.311	ABBCC		951.5	554.7	531.4	283.5	1425.7	2 : 2 : 1	5	0.288	0.3	AABBC
R5-Slf259	931.7	1166.4	877.5	569.4	1771.2	4 : 3 : 2	6	0.311	0.317	ABBBCC		931.7	0	1092.6	509.9	1628.5	0 : 4 : 2	6	0.287	0.291	BBBBCC		931.7	285.3	856.4	851.3	2002.8	1 : 3 : 3	7	0.306	0.307	ABBBCCC		931.7	532	1024.7	277.9	1879.9	2 : 3 : 1	6	0.328	0.336	AABBBC
R5-Slf260	1034.5	1329.5	999.7	633.2	1999.1	4 : 3 : 2	6	0.316	0.322	ABBBCC		1034.5	579.6	892.8	293.9	1791	2 : 3 : 1	6	0.285	0.289	AABBBC		1034.5	310	932.2	614.4	1900	1 : 3 : 2	6	0.299	0.306	ABBBCC		1034.5	0	1530.5	302.9	1836.6	0 : 5 : 1	6	0.295	0.296	BBBBBC
R5-Slf261	909.1	1535.9	601.2	299.5	1841.3	5 : 2 : 1	6	0.336	0.338	AAABBC		909.1	872.1	847.7	0	1723.3	3 : 3 : 0	6	0.315	0.316	AAABBB		909.1	588.1	1196.7	296	2122.9	2 : 4 : 1	7	0.327	0.334	AABBBBC		909.1	856.7	815.8	282.6	1985.8	3 : 3 : 1	7	0.307	0.312	AAABBBC
R5-Slf262	943	1831.8	1227.6	288.9	2117.4	6 : 4 : 1	7	0.321	0.321	AABBBBC		943	532.7	812.8	274.4	1668.3	2 : 3 : 1	6	0.286	0.295	AABBBC		943	0	1154	864.3	2028.7	0 : 4 : 3	7	0.306	0.307	BBBBCCC		943	529.2	1026.4	0	1577.6	2 : 4 : 0	6	0.275	0.279	AABBBB
R5-Slf263-ND-rpt*	800	655.5	439.2	666.4	1368.2	3 : 2 : 3	6	0.275	0.285	ABBCCC		800	0	1073.9	211.1	1285.4	0 : 5 : 1	6	0.268	0.268	BBBBBC		800	0	902.5	660.4	1583.3	0 : 4 : 3	7	0.279	0.283	BBBBCCC		800	619	608	209.6	1473	3 : 3 : 1	7	0.257	0.263	AAABBBC
R5-Slf264	915	833.1	275.3	818.3	1678.3	3 : 1 : 3	6	0.301	0.306	AABCCC		915	494.6	761.2	260.5	1544.1	2 : 3 : 1	6	0.276	0.281	AABBBC		915	267.6	1614.8	261.5	2158.3	1 : 6 : 1	8	0.293	0.295	ABBBBBBC		915	1039	489.2	484.9	2070.8	4 : 2 : 2	8	0.275	0.283	AAAABBCC
R5-Slf265	1002.4	1193.3	291.5	547.9	1785.8	4 : 1 : 2	6	0.29	0.297	AAABCC		1002.4	856.9	562.3	276	1737.2	3 : 2 : 1	6	0.282	0.289	AAABBC		1002.4	286	1180.2	290.5	1777.7	1 : 4 : 1	6	0.292	0.296	ABBBBC		1002.4	861.8	524.2	281.3	1708.4	3 : 2 : 1	6	0.277	0.284	AAABBC
R5-Slf266	910.3	910.4	0	919.5	1828.8	3 : 0 : 3	6	0.335	0.335	AAACCC		910.3	876	851.4	0	1727.3	3 : 3 : 0	6	0.316	0.316	AAABBB		910.3	0	1156.3	876.6	2042	0 : 4 : 3	7	0.319	0.32	BBBBCCC		910.3	907.4	1161.5	0	2064.3	3 : 4 : 0	7	0.325	0.324	AAABBBB
R5-Slf267-rpt-Cl2*	775	1175.1	294.9	572.8	1776.6	4 : 1 : 2	6	0.376	0.382	AAABCC		775	260.3	1070.2	272.2	1619.7	1 : 4 : 1	6	0.345	0.348	ABBBBC		775	269.4	942.2	522.7	1760.3	1 : 3 : 2	6	0.373	0.379	ABBBCC		775	375.6	817.6	530	1744.2	1 : 3 : 2	6	0.371	0.375	ABBBCC
R5-Slf268	981.4	969.1	628.1	967	1930.3	3 : 2 : 3	6	0.329	0.328	ABBCCC		981.4	581.6	1203.3	0	1806.5	2 : 4 : 0	6	0.303	0.307	AABBBB		981.4	577.7	554.8	890.7	2045.1	2 : 2 : 3	7	0.295	0.298	AABBCCC		981.4	932.4	1181.7	0	2115.4	3 : 4 : 0	7	0.308	0.308	AAABBBB
R5-Slf269	961	1154.2	568.2	549.1	1740.9	4 : 2 : 2	6	0.295	0.302	AABBCC		961	809.5	521.8	270.1	1633.3	3 : 2 : 1	6	0.278	0.283	AAABBC		961	271.6	1096.7	520.5	1936.5	1 : 4 : 2	7	0.281	0.288	ABBBBCC		961	814.4	497.7	525	1886	3 : 2 : 2	7	0.273	0.28	AAABBCC
R5-Slf270-rpt-Cl*	800	905.3	652.8	439.7	1352.4	4 : 3 : 2	6	0.28	0.282	ABBBCC		800	0	1073.5	218.3	1291.7	0 : 5 : 1	6	0.269	0.269	BBBBBC		800	215.6	635.6	640.6	1554.8	1 : 3 : 3	7	0.266	0.278	ABBBCCC		800	629.6	424.4	432.6	1525.3	3 : 2 : 2	7	0.265	0.272	AAABBCC
R5-Slf271	978.3	1175.6	565.2	568.7	1762.1	4 : 2 : 2	6	0.297	0.3	AABBCC		978.3	523.8	541.6	540.1	1685.7	2 : 2 : 2	6	0.274	0.287	AABBCC		978.3	0	1097.9	803.7	1892.7	0 : 4 : 3	7	0.278	0.276	BBBBCCC		978.3	566.7	811.6	575.5	2002.7	2 : 3 : 2	7	0.285	0.292	AABBBCC
R5-Slf272	833.5	874.4	282.2	1151.3	2022.3	3 : 1 : 4	7	0.347	0.347	AABCCCC		833.5	1068.2	263.6	263.6	1615.9	4 : 1 : 1	6	0.319	0.323	AAAABC		833.5	265	814.2	510	1611.3	1 : 3 : 2	6	0.318	0.322	ABBBCC		833.5	557.2	855.6	0	1429.6	2 : 3 : 0	5	0.339	0.343	AABBB
R5-Slf273	1037	1306.1	628.3	639.8	1981	4 : 2 : 2	6	0.313	0.318	AABBCC		1037	562	604.9	598.5	1857.3	2 : 2 : 2	6	0.284	0.298	AABBCC		1037	307	886.2	596	1803.2	1 : 3 : 2	6	0.288	0.29	ABBBCC		1037	954	865.9	0	1825.2	3 : 3 : 0	6	0.292	0.293	AAABBB
R5-Slf274	915.6	1129.5	271.3	558.6	1711.7	4 : 1 : 2	6	0.307	0.312	AAABCC		915.6	805.2	270.1	522.3	1629.9	3 : 1 : 2	6	0.291	0.297	AAABCC		915.6	273.9	1638.9	0	1932.7	1 : 6 : 0	7	0.298	0.302	ABBBBBB		915.6	812.9	783.6	268.8	1892.2	3 : 3 : 1	7	0.291	0.295	AAABBBC
R5-Slf275	854.7	1719.6	544.2	0	1710.9	6 : 2 : 0	6	0.335	0.334	AAAABB		854.7	258.8	1103.6	277.4	1644.4	1 : 4 : 1	6	0.32	0.321	ABBBBC		854.7	270.9	843.1	546.6	1701.1	1 : 3 : 2	6	0.324	0.332	ABBBCC		854.7	518.6	523.1	516.7	1631	2 : 2 : 2	6	0.304	0.318	AABBCC
R5-Slf276	947.4	1220	590.3	593.9	1789.5	4 : 2 : 2	6	0.319	0.315	AABBCC		947.4	287.3	852.4	562.5	1757	1 : 3 : 2	6	0.299	0.309	ABBBCC		947.4	0	1184	560.3	1770	0 : 4 : 2	6	0.307	0.311	BBBBCC		947.4	877.3	542.9	554.5	2028.4	3 : 2 : 2	7	0.298	0.306	AAABBCC
R5-Slf277-Cl2*	750	767	767.1	770.2	1526.2	3 : 3 : 3	6	0.342	0.339	BBBCCC		750	241.1	755.1	475	1497.2	1 : 3 : 2	6	0.327	0.333	ABBBCC		750	242.2	979	483.4	1736	1 : 4 : 2	7	0.325	0.331	ABBBBCC		750	1267.6	465.1	0	1749.5	5 : 2 : 0	7	0.33	0.333	AAAAABB
R5-Slf278	962.2	893.6	571.4	889.2	1783.6	3 : 2 : 3	6	0.309	0.309	ABBCCC		962.2	502.8	839.4	274.4	1651.5	2 : 3 : 1	6	0.28	0.286	AABBBC		962.2	532.2	839.4	275.6	1689.5	2 : 3 : 1	6	0.285	0.293	AABBBC		962.2	832.3	772	272.1	1894.3	3 : 3 : 1	7	0.279	0.281	AAABBBC
R5-Slf279-rpt-Cl*	800	1078.5	508.7	517.3	1632.7	4 : 2 : 2	6	0.332	0.34	AABBCC		800	759.6	257.6	246.4	1300.7	3 : 1 : 1	5	0.316	0.325	AAABC		800	495.8	768.9	259.4	1541.6	2 : 3 : 1	6	0.318	0.321	AABBBC		800	770.1	463.8	254.1	1493.9	3 : 2 : 1	6	0.31	0.311	AAABBC
R5-Slf280-Ndl*	800	924.6	452.5	452.7	1402	4 : 2 : 2	6	0.287	0.292	AABBCC		800	431.6	642.8	214.8	1308.8	2 : 3 : 1	6	0.269	0.273	AABBBC		800	0	1128.2	442.7	1575.9	0 : 5 : 2	7	0.281	0.281	BBBBBCC		800	853.3	592	0	1455.1	4 : 3 : 0	7	0.258	0.26	AAAABBB
R5-Slf281	1031.2	1643.6	985.1	318.7	1965	5 : 3 : 1	6	0.317	0.318	AABBBC		1031.2	304.8	1553.5	0	1861.3	1 : 5 : 0	6	0.3	0.301	ABBBBB		1031.2	316.5	1276.8	310.1	1928.6	1 : 4 : 1	6	0.308	0.312	ABBBBC		1031.2	923.3	300.4	605.9	1858.1	3 : 1 : 2	6	0.296	0.3	AAABCC
R5-Slf282-Cl*	800	793.8	260.6	794	1575.3	3 : 1 : 3	6	0.331	0.328	AABCCC		800	492	983.3	0	1478.3	2 : 4 : 0	6	0.307	0.308	AABBBB		800	489.4	770.4	499	1796.1	2 : 3 : 2	7	0.314	0.321	AABBBCC		800	480.8	974.4	249.4	1741.7	2 : 4 : 1	7	0.304	0.311	AABBBBC
R5-Slf283	930.6	1136.8	284.1	539.6	1699.4	4 : 1 : 2	6	0.3	0.304	AAABCC		930.6	525.6	1073.7	0	1622.4	2 : 4 : 0	6	0.286	0.291	AABBBB		930.6	275.2	536.2	848.1	1714.7	1 : 2 : 3	6	0.297	0.307	ABBCCC		930.6	815.2	472.7	273.1	1590.9	3 : 2 : 1	6	0.28	0.285	AAABBC
R5-Slf284	1011	1269.6	309.9	607	1899.5	4 : 1 : 2	6	0.309	0.313	AAABCC		1011	920.7	292.6	294.8	1533.4	3 : 1 : 1	5	0.298	0.303	AAABC		1011	307	1257.8	606.4	2205	1 : 4 : 2	7	0.307	0.312	ABBBBCC		1011	908.2	1168.6	0	2079.1	3 : 4 : 0	7	0.293	0.294	AAABBBB
R5-Slf285-rpt-Cl*	800	1199	719.7	459.8	1678.9	5 : 3 : 2	7	0.296	0.3	AABBBCC		800	217.4	901	222.4	1341.4	1 : 4 : 1	6	0.279	0.279	ABBBBC		800	442.5	638.6	629	1775.4	2 : 3 : 3	8	0.267	0.277	AABBBCCC		800	907.1	449.5	444.9	1804.6	4 : 2 : 2	8	0.281	0.282	AAAABBCC
R5-Slf286	1035.3	1299.9	633.8	626.5	1929.1	4 : 2 : 2	6	0.31	0.311	AABBCC		1035.3	297.5	1243.5	303.3	1854.6	1 : 4 : 1	6	0.297	0.299	ABBBBC		1035.3	317	1601.6	626.7	2568.3	1 : 5 : 2	8	0.307	0.31	ABBBBBCC		1035.3	933	1204.2	307.1	2494.8	3 : 4 : 1	8	0.295	0.301	AAABBBBC
R5-Slf287	1024.2	1750	1052.4	345.4	2107.3	5 : 3 : 1	6	0.341	0.343	AABBBC		1024.2	971.4	326.8	651.4	2012.3	3 : 1 : 2	6	0.317	0.327	AAABCC		1024.2	0	1385.5	674.7	2079	0 : 4 : 2	6	0.335	0.338	BBBBCC		1024.2	321.8	1006.7	630.4	2002.9	1 : 3 : 2	6	0.319	0.326	ABBBCC
R5-Slf288-rpt-Cl*	800	619.1	209.2	612.9	1275.4	3 : 1 : 3	6	0.257	0.266	AABCCC		800	391.2	606.7	202.8	1221.9	2 : 3 : 1	6	0.25	0.255	AABBBC		800	206.9	822.5	209.3	1243.6	1 : 4 : 1	6	0.258	0.259	ABBBBC		800	398.1	559	202.4	1217.8	2 : 3 : 1	6	0.242	0.254	AABBBC
R5-Slf289	943.4	1378.1	527.1	270.5	1647.2	5 : 2 : 1	6	0.291	0.291	AAABBC		943.4	1078	0	499.4	1613.8	4 : 0 : 2	6	0.279	0.285	AAAACC		943.4	537.5	527.2	842.2	1962.7	2 : 2 : 3	7	0.289	0.297	AABBCCC		943.4	1097.8	739.8	0	1841.9	4 : 3 : 0	7	0.278	0.279	AAAABBB
R5-Slf290	911.5	1503.3	579	293.7	1799.2	5 : 2 : 1	6	0.329	0.329	AAABBC		911.5	1167.5	287.1	282.6	1760.7	4 : 1 : 1	6	0.318	0.322	AAAABC		911.5	562	878	580.4	2064.6	2 : 3 : 2	7	0.317	0.324	AABBBCC		911.5	1120	507.8	277.5	1936.8	4 : 2 : 1	7	0.299	0.304	AAAABBC
R5-Slf291-rd*	800	825.2	271.1	815.8	1642.4	3 : 1 : 3	6	0.342	0.342	AABCCC		800	500.9	501.1	503.6	1576.6	2 : 2 : 2	6	0.314	0.328	AABBCC		800	279.3	1108.2	275.4	1682	1 : 4 : 1	6	0.346	0.35	ABBBBC		800	822	240.3	516	1610.6	3 : 1 : 2	6	0.329	0.336	AAABCC
R5-Slf292	979.7	1274.7	618.2	614.2	1911.4	4 : 2 : 2	6	0.321	0.325	AABBCC		979.7	616.3	635.9	610.3	1942.2	2 : 2 : 2	6	0.317	0.33	AABBCC		979.7	308	620.6	980	1932.4	1 : 2 : 3	6	0.325	0.329	ABBCCC		979.7	1268.4	590.5	0	1878.6	4 : 2 : 0	6	0.316	0.32	AAAABB
R5-Slf293	1048.8	1048.6	338.5	1039.2	2083.4	3 : 1 : 3	6	0.332	0.331	AABCCC		1048.8	595.8	630.2	641.4	1961.1	2 : 2 : 2	6	0.297	0.312	AABBCC		1048.8	339.3	670.9	1007.4	2033.6	1 : 2 : 3	6	0.321	0.323	ABBCCC		1048.8	314	946.1	636	1936	1 : 3 : 2	6	0.301	0.308	ABBBCC
R5-Slf294	927.8	1244.9	610.2	600.8	1869.9	4 : 2 : 2	6	0.332	0.336	AABBCC		927.8	560.5	847.9	273.6	1715.3	2 : 3 : 1	6	0.302	0.308	AABBBC		927.8	292.9	1540	295.1	2143.2	1 : 5 : 1	7	0.328	0.33	ABBBBBC		927.8	891.6	833.1	294.4	2054.2	3 : 3 : 1	7	0.311	0.316	AAABBBC
R5-Slf295	841.3	1098.4	537.9	531.7	1646.8	4 : 2 : 2	6	0.323	0.326	AABBCC		841.3	495.7	1020.5	0	1538.2	2 : 4 : 0	6	0.3	0.305	AABBBB		841.3	266.8	1079.1	271.5	1635.3	1 : 4 : 1	6	0.32	0.324	ABBBBC		841.3	509	488.5	501.4	1555	2 : 2 : 2	6	0.297	0.308	AABBCC
R5-Slf296	896.8	1150.4	548.7	558.2	1719	4 : 2 : 2	6	0.318	0.319	AABBCC		896.8	517.3	800	264.5	1622.1	2 : 3 : 1	6	0.294	0.301	AABBBC		896.8	283.8	560.7	849.9	1722.9	1 : 2 : 3	6	0.315	0.32	ABBCCC		896.8	849.9	818.2	0	1661.3	3 : 3 : 0	6	0.31	0.309	AAABBB
R5-Slf297	888.3	1500.5	899.3	290.1	1787.7	5 : 3 : 1	6	0.336	0.335	AABBBC		888.3	276.9	1117.1	274.8	1687.5	1 : 4 : 1	6	0.313	0.317	ABBBBC		888.3	589.5	1207.2	583.6	2441.9	2 : 4 : 2	8	0.335	0.344	AABBBBCC		888.3	892.3	861.5	580.9	2380.7	3 : 3 : 2	8	0.329	0.335	AAABBBCC
R5-Slf298	873.2	1103.7	530.3	510.4	1646.2	4 : 2 : 2	6	0.308	0.314	AABBCC		873.2	496.6	506.9	504.7	1575.6	2 : 2 : 2	6	0.288	0.301	AABBCC		873.2	265.5	515.3	819.5	1634.2	1 : 2 : 3	6	0.305	0.312	ABBCCC		873.2	537.2	1052.6	0	1593.8	2 : 4 : 0	6	0.303	0.304	AABBBB
R5-Slf299	1055.3	1311.1	642.7	627.7	1955.3	4 : 2 : 2	6	0.306	0.309	AABBCC		1055.3	596.8	1218	0	1859.3	2 : 4 : 0	6	0.287	0.294	AABBBB		1055.3	0	1944.8	315.1	2261.4	0 : 6 : 1	7	0.306	0.306	BBBBBBC		1055.3	309.6	1228.6	615	2186.5	1 : 4 : 2	7	0.291	0.296	ABBBBCC
R5-Slf300*	950	1571.8	600.3	312	1887.3	5 : 2 : 1	6	0.33	0.331	AAABBC		950	579.2	1197.6	0	1792.9	2 : 4 : 0	6	0.312	0.315	AABBBB		950	0	1237.6	928	2156.3	0 : 4 : 3	7	0.326	0.324	BBBBCCC		950	909.3	604.6	595	2157.5	3 : 2 : 2	7	0.317	0.324	AAABBCC
R5-Slf301rd*	800	1397.6	543.3	274.6	1676.5	5 : 2 : 1	6	0.348	0.349	AAABBC		800	500.5	509.2	515.7	1611.8	2 : 2 : 2	6	0.318	0.336	AABBCC		800	829.1	838.3	0	1664.6	3 : 3 : 0	6	0.347	0.347	AAABBB		800	0	1014.1	511.4	1544.9	0 : 4 : 2	6	0.318	0.322	BBBBCC
R5-Slf302-Cf*	800	995.2	0	476.9	1492.1	4 : 0 : 2	6	0.307	0.311	AAAACC		800	462.4	730.8	240.1	1460.9	2 : 3 : 1	6	0.299	0.304	AABBBC		800	480.3	969.4	0	1465.2	2 : 4 : 0	6	0.302	0.305	AABBBB		800	228	667.8	439.7	1370.1	1 : 3 : 2	6	0.278	0.285	ABBBCC
R5-Slf303	1076.3	1331.5	644.3	640	2013.1	4 : 2 : 2	6	0.305	0.312	AABBCC		1076.3	313.9	964.9	618.5	1934.3	1 : 3 : 2	6	0.294	0.3	ABBBCC		1076.3	312.9	1312.6	629.9	2313.1	1 : 4 : 2	7	0.299	0.307	ABBBBCC		1076.3	627.1	929	623.6	2208.1	2 : 3 : 2	7	0.289	0.293	AABBBCC
R5-Slf304	984.2	959	316.1	961.4	1908.5	3 : 1 : 3	6	0.325	0.323	AABCCC		984.2	299.6	1242.1	303.7	1858.9	1 : 4 : 1	6	0.313	0.315	ABBBBC		984.2	302.2	1270.9	305	1908.2	1 : 4 : 1	6	0.318	0.323	ABBBBC		984.2	939.7	907.2	0	1849.5	3 : 3 : 0	6	0.313	0.313	AAABBB
R5-Slf305nd	800	1452	557.3	278	1738.4	5 : 2 : 1	6	0.36	0.362	AAABBC		800	787.2	273.6	534.6	1633.4	3 : 1 : 2	6	0.332	0.34	AAABCC		800	549.6	866.7	281.3	1735.5	2 : 3 : 1	6	0.354	0.362	AABBBC		800	505	522.6	517.7	1624.3	2 : 2 : 2	6	0.322	0.338	AABBCC
R5-Slf306-rpt-Cl*	800	967.1	967.2	473.6	1452.7	4 : 4 : 2	6	0.3	0.303	BBBBCC		800	432.5	658.3	222.3	1364.5	2 : 3 : 1	6	0.274	0.284	AABBBC		800	232.2	939.2	456.5	1656.5	1 : 4 : 2	7	0.291	0.296	ABBBBCC		800	918.6	418.1	230.7	1589.2	4 : 2 : 1	7	0.28	0.284	AAAABBC
R5-Slf307	829.8	895.7	284.7	893.2	1796.8	3 : 1 : 3	6	0.359	0.361	AABCCC		829.8	529.7	844.7	277.8	1698.7	2 : 3 : 1	6	0.332	0.341	AABBBC		829.8	552.4	1152.9	280.5	2024.6	2 : 4 : 1	7	0.342	0.349	AABBBBC		829.8	1119.1	279.5	543.1	1993.2	4 : 1 : 2	7	0.334	0.343	AAAABCC
R5-Slf308	888.9	580.9	581.3	1187.4	1800.8	2 : 2 : 4	6	0.332	0.338	BBCCCC		888.9	0	1427.4	283.6	1717.2	0 : 5 : 1	6	0.321	0.322	BBBBBC		888.9	567.8	1464.1	288.8	2370.3	2 : 5 : 1	8	0.326	0.333	AABBBBBC		888.9	860.9	1147	298.8	2309	3 : 4 : 1	8	0.324	0.325	AAABBBBC
R5-Slf309	910.5	556.8	556.4	1153.4	1735.5	2 : 2 : 4	6	0.313	0.318	BBCCCC		910.5	546.4	1139.7	0	1699.5	2 : 4 : 0	6	0.309	0.311	AABBBB		910.5	0	1797	295	2099.1	0 : 6 : 1	7	0.328	0.329	BBBBBBC		910.5	555.3	864.5	551.7	2047.3	2 : 3 : 2	7	0.309	0.321	AABBBCC
R5-Slf310	885.7	835.1	272.1	828.2	1663.8	3 : 1 : 3	6	0.313	0.313	AABCCC		885.7	504.6	806.6	267.5	1618.9	2 : 3 : 1	6	0.297	0.305	AABBBC		885.7	516.2	1082.8	517.1	2170	2 : 4 : 2	8	0.299	0.306	AABBBBCC		885.7	1094.4	823.8	0	1927.4	4 : 3 : 0	7	0.309	0.311	AAAABBB
R5-Slf311	912	868	286	869.1	1736.9	3 : 1 : 3	6	0.317	0.317	AABCCC		912	843.8	849.3	0	1694.2	3 : 3 : 0	6	0.309	0.31	AAABBB		912	0	845.5	1139.6	2005	0 : 3 : 4	7	0.311	0.314	BBBCCCC		912	835.3	845.6	280.7	1968.5	3 : 3 : 1	7	0.307	0.308	AAABBBC
R5-Slf312	918.3	1120.7	846.6	536.3	1674.2	4 : 3 : 2	6	0.301	0.304	ABBBCC		918.3	522.6	803	278	1632.3	2 : 3 : 1	6	0.291	0.296	AABBBC		918.3	274.1	813.9	829.3	1955.8	1 : 3 : 3	7	0.298	0.304	ABBBCCC		918.3	816	778.6	0	1588.3	3 : 3 : 0	6	0.289	0.288	AAABBB
R5-Slf313-rpt-Cl*	800	1098.8	639.5	218.3	1315.8	5 : 3 : 1	6	0.274	0.274	AABBBC		800	399.7	399.5	418.1	1249.9	2 : 2 : 2	6	0.254	0.26	AABBCC		800	216.4	642.6	419.7	1313	1 : 3 : 2	6	0.266	0.274	ABBBCC		800	215	604.9	414.5	1258.2	1 : 3 : 2	6	0.257	0.262	ABBBCC
R5-Slf314	831.2	1434.6	855.5	285.1	1732	5 : 2 : 1	6	0.345	0.347	AAABBC		831.2	301.2	1224.6	297.3	1846.2	1 : 4 : 1	6	0.366	0.37	ABBBBC		831.2	283.1	1405.7	281.4	1997.3	1 : 5 : 1	7	0.339	0.343	ABBBBBC		831.2	837.2	1284.6	275.2	2410	3 : 5 : 1	9	0.32	0.322	AAABBBBBC
R5-Slf315	933.3	909.8	295.7	924.9	1834.3	3 : 1 : 3	6	0.328	0.328	AABCCC		933.3	274.8	867.3	572	1751.7	1 : 3 : 2	6	0.306	0.313	ABBBCC		933.3	308.5	1551	585	2466.5	1 : 5 : 2	8	0.327	0.33	ABBBBBCC		933.3	1149.8	1112.1	0	2269.8	4 : 4 : 0	8	0.303	0.304	AAAABBBB
R5-Slf316	935.8	1511.5	901.9	303.7	1821.4	5 : 3 : 1	6	0.323	0.324	AABBBC		935.8	543.2	1117.6	0	1681.2	2 : 4 : 0	6	0.296	0.299	AABBBB		935.8	290.5	1210.8	579.8	2125	1 : 4 : 2	7	0.318	0.324	ABBBBCC		935.8	1140.8	835.6	0	1984.7	4 : 3 : 0	7	0.302	0.303	AAAABBB
R5-Slf317-Cl2*	909	1280.9	622	615.8	1894.7	4 : 2 : 2	6	0.348	0.347	AABBCC		909	284.3	1160.1	0	1459.7	1 : 4 : 0	5	0.318	0.321	ABBBB		909	281.7	873.4	865.4	2043.5	1 : 3 : 3	7	0.318	0.321	ABBBCCC		909	584.2	1529.6	0	2157.9	2 : 5 : 0	7	0.332	0.339	AABBBBB
R5-Slf318	897.8	1113.5	527.2	526.7	1661.1	4 : 2 : 2	6	0.304	0.308	AABBCC		897.8	496.9	754.7	248.4	1519	2 : 3 : 1	6	0.278	0.282	AABBBC		897.8	532.6	1095	514.3	2203.3	2 : 4 : 2	8	0.298	0.307	AABBBBCC		897.8	1031.3	764.3	255.4	2058.7	4 : 3 : 1	8	0.286	0.287	AAAABBBC
R5-Slf319	1076	2145.7	705.3	0	2145.5	6 : 2 : 0	6	0.332	0.332	AAAABB		1076	630.7	965.2	313.1	1966.1	2 : 3 : 1	6	0.296	0.305	AABBBC		1076	336	1367.4	345.1	2088.4	1 : 4 : 1	6	0.317	0.323	ABBBBC		1076	312.4	1522	0	1832.9	1 : 5 : 0	6	0.284	0.284	ABBBBB
R5-Slf320	956.8	1251.6	934.4	615.4	1882.8	4 : 3 : 2	6	0.325	0.328	ABBBCC		956.8	292.3	1180.4	290.7	1757.5	1 : 4 : 1	6	0.307	0.306	ABBBBC		956.8	292.2	1491.6	0	1794	1 : 5 : 0	6	0.311	0.313	ABBBBB		956.8	1192.5	524	295.8	2064	4 : 2 : 1	7	0.3	0.308	AAAABBC
R5-Slf321	800	1619.3	514.3	0	1619.5	6 : 2 : 0	6	0.337	0.337	AAAABB		800	506.8	770.8	252.4	1557.5	2 : 3 : 1	6	0.319	0.324	AABBBC		800	0	1001.5	754.4	1757.5	0 : 4 : 3	7	0.314	0.314	BBBBCCC		800	768.8	711.3	250.6	1750	3 : 3 : 1	7	0.309	0.313	AAABBBC
R5-Slf323	1021.9	1252.2	604.9	590.4	1863.9	4 : 2 ; 2	6	0.301	0.304	AABBCC		1021.9	558.1	1183.4	0	1764.3	2 : 4 : 0	6	0.284	0.288	AABBBB		1021.9	299	1477.5	0	1776.3	1 : 5 : 0	6	0.29	0.29	ABBBBB		1021.9	906	850.4	0	1740.2	3 : 3 : 0	6	0.286	0.284	AAABBB
R5-Slf324	847.4	1042.8	250.2	495.3	1556.3	4 : 1 : 2	6	0.303	0.306	AAABCC		847.4	234.9	965.9	239.5	1441.9	1 : 4 : 1	6	0.283	0.284	ABBBBC		847.4	251.8	506.6	1008.8	1801.3	1 : 2 : 4	7	0.298	0.304	ABBCCCC		847.4	1014.2	734.6	0	1758.8	4 : 3 ; 0	7	0.295	0.297	AAAABBB
R5-Slf325	992.8	2067.2	1370.9	0	2067.7	6 : 4 : 0	6	0.347	0.347	AABBBB		992.8	576.9	923.3	300.6	1863.1	2 : 3 : 1	6	0.302	0.313	AABBBC		992.8	331.9	1292.3	642.4	2289.3	1 : 4 : 2	7	0.326	0.329	ABBBBCC		992.8	975	581.8	619.7	2236.2	3 : 2 : 2	7	0.313	0.322	AAABBCC
R5-Slf326-rpt-Cl*	800	754.9	241.9	755.8	1505.2	3 : 1 : 3	6	0.315	0.314	AABCCC		800	464	708.8	237.5	1429.7	2 : 3 : 1	6	0.294	0.298	AABBBC		800	237.6	717.1	462.1	1447.5	1 : 3 : 2	6	0.295	0.302	ABBBCC		800	464.7	666.7	241.1	1403.1	2 : 3 : 1	6	0.286	0.292	AABBBC
R5-Slf328-Dil*	800	915.4	0	871.3	1790.2	3 : 0 : 3	6	0.372	0.373	AAACCC		800	266.7	803	513.9	1637.7	1 : 3 : 2	6	0.33	0.341	ABBBCC		800	294.4	1117.9	522	1990.3	1 : 4 : 2	7	0.345	0.355	ABBBBCC		800	1202.6	885.3	0	2083.8	4 : 3 : 0	7	0.373	0.372	AAAABBB
R5-Slf329	923.1	1100.9	536.9	265.3	1374.1	4 : 2 : 1	5	0.296	0.298	AABBC		923.1	494.2	1025.6	0	1525.8	2 : 4 : 0	6	0.274	0.275	AABBBB		923.1	510.3	1077	516.2	2146.3	2 : 4 : 2	8	0.285	0.291	AABBBBCC		923.1	1069.9	763.5	249.5	2105.1	4 : 3 : 1	8	0.282	0.285	AAAABBBC
R5-Slf330	1032.4	1680.3	653.4	640	2346.8	5 : 2 : 2	7	0.321	0.325	AAABBCC		1032.4	312.3	1205.7	303.3	1827.4	1 : 4 : 1	6	0.294	0.295	ABBBBC		1032.4	0	617.6	1306.7	1940.3	0 : 2 : 4	6	0.311	0.313	BBCCCC		1032.4	907	931.1	0	1846.1	3 : 3 : 0	6	0.297	0.298	AAABBB
R5-Slf331	848.6	1147.2	559.7	554.7	1732.7	4 : 2 : 2	6	0.334	0.34	AABBCC		848.6	812.9	524.9	270.9	1642.6	3 : 2 : 1	6	0.316	0.323	AAABBC		848.6	285	560.6	877.5	1750.5	1 : 2 : 3	6	0.338	0.344	ABBCCC		848.6	533	1077.2	0	1638.4	2 : 4 : 0	6	0.316	0.322	AABBBB
R5-Slf332	936.4	1741.8	1043.2	332.2	2092.4	5 : 3 : 1	6	0.369	0.372	AABBBC		936.4	966.9	627.7	300.2	1911.4	3 : 2 : 1	6	0.337	0.34	AAABBC		936.4	322.8	1322.5	332.1	1996.3	1 : 4 : 1	6	0.352	0.355	ABBBBC		936.4	631.6	598	649.2	1960.6	2 : 2 : 2	6	0.334	0.349	AABBCC
R5-Slf333	952.6	769.3	253.1	499.1	1282.4	3 : 1 : 2	5	0.266	0.269	AABCC		952.6	239.4	981.8	244.3	1463.9	1 : 4 : 1	6	0.256	0.256	ABBBBC		952.6	479.5	756	484.6	1754.8	2 : 3 : 2	7	0.258	0.263	AABBBCC		952.6	1009.2	968.8	0	1986.4	4 : 4 : 0	8	0.26	0.261	AAAABBBB
R5-Slf334	968.7	949.2	312.8	599.3	1575.3	3 : 1 : 2	5	0.32	0.325	AABCC		968.7	284.5	1187.6	288.3	1791	1 : 4 : 1	6	0.303	0.308	ABBBBC		968.7	626.6	978.2	629.5	2289	2 : 3 : 2	7	0.329	0.338	AABBBCC		968.7	1209.9	1164.2	0	2392.5	4 : 4 : 0	8	0.306	0.309	AAAABBBB
R5-Slf335	1166.9	1130.8	751.6	1144.9	2276.8	3 : 2 : 3	6	0.325	0.325	ABBCCC		1166.9	726.6	1108.1	355.3	2207.4	2 : 3 : 1	6	0.313	0.315	AABBBC		1166.9	353.1	1514.6	747	2643.1	1 : 4 : 2	7	0.32	0.324	ABBBBCC		1166.9	746.7	1491	359.5	2609.4	2 : 4 : 1	7	0.318	0.319	AABBBBC
R5-Slf336	992.3	1385.1	668.6	662.8	2068.8	4 : 2 : 2	6	0.344	0.347	AABBCC		992.3	626.2	953	306.6	1913	2 : 3 : 1	6	0.317	0.321	AABBBC		992.3	321.8	1953.3	313.3	2620.5	1 : 6 : 1	8	0.326	0.33	ABBBBBBC		992.3	696.7	1306.5	329.9	2386.3	2 : 4 : 1	7	0.336	0.344	AABBBBC
R5-Slf337	962	948	308.2	961.8	1913.7	3 : 1 : 3	6	0.331	0.332	AABCCC		962	582.5	1191.4	0	1787.3	2 : 4 : 0	6	0.307	0.31	AABBBB		962	306.1	925.4	587.8	1838.1	1 : 3 : 2	6	0.315	0.318	ABBBCC		962	928.8	886.4	0	1818	3 : 3 : 0	6	0.314	0.315	AAABBB
R5-Slf338	960	1045.3	0	1029.8	2079.8	3 : 0 : 3	6	0.36	0.361	AAACCC		960	662.7	633.8	639.7	2012.2	2 : 2 : 2	6	0.336	0.349	AABBCC		960	324.9	1317.8	321.3	1991.2	1 : 4 : 1	6	0.341	0.346	ABBBBC		960	312	1225.8	318.8	1892.3	1 : 4 : 1	6	0.322	0.329	ABBBBC
R5-Slf340	1064.9	1830.6	713	342.6	2183	5 : 2 : 1	6	0.34	0.342	AAABBC		1064.9	1017.7	670.5	321.5	2047.8	3 : 2 : 1	6	0.315	0.32	AAABBC		1064.9	355.7	1058.7	1052.9	2490.4	1 : 3 : 3	7	0.331	0.334	ABBBCCC		1064.9	673.1	1325.1	341.6	2392.8	2 : 4 : 1	7	0.314	0.321	AABBBBC
R5-Slf341	800	1042.4	498.6	497.1	1572.2	4 : 2 : 2	6	0.321	0.328	AABBCC		800	464.8	971.5	0	1455.7	2 : 4 : 0	6	0.299	0.303	AABBBB		800	479.9	1240.1	473.3	2249	2 : 5 : 2	9	0.305	0.312	AABBBBBCC		800	1006.3	470.6	736	2273.3	4 : 2 : 3	9	0.307	0.316	AAAABBCCC
R5-Slf342	800	1346.2	812.8	271.7	1617.1	5 : 3 : 1	6	0.337	0.337	AABBBC		800	772.1	487.6	245.1	1540.5	3 : 2 : 1	6	0.314	0.321	AAABBC		800	500.3	778.2	510.9	1827.6	2 : 3 : 2	7	0.32	0.326	AABBBCC		800	1040	254.1	491.2	1819.8	4 : 1 : 2	7	0.319	0.325	AAAABCC
R5-Slf343	800	1397.9	547.3	275.2	1672.6	5 : 2 : 1	6	0.349	0.348	AAABBC		800	253.9	795.6	514.5	1588.5	1 : 3 : 2	6	0.326	0.331	ABBBCC		800	0	1100.8	837.2	1952.2	0 : 4 : 3	7	0.346	0.349	BBBBCCC		800	807	783	256.7	1865.9	3 : 3 : 1	7	0.33	0.333	AAABBBC
R5-Slf344	800	1100.8	1100.5	528.7	1650.9	4 : 4 : 2	6	0.339	0.344	BBBBCC		800	504.8	1038.3	0	1566.3	2 : 4 : 0	6	0.321	0.326	AABBBB		800	262.7	530.7	1098.7	1925.7	1 : 2 : 4	7	0.338	0.344	ABBCCCC		800	797.2	802.1	258.2	1882.5	3 : 3 : 1	7	0.332	0.336	AAABBBC
R5-Slf345	800	1002.9	481.6	479.4	1502	4 : 2 : 2	6	0.309	0.313	AABBCC		800	471	963	0	1438.8	2 : 4 : 0	6	0.299	0.3	AABBBB		800	240.9	999.4	483.4	1751.4	1 : 4 : 2	7	0.308	0.313	ABBBBCC		800	472.5	708.1	467.6	1678.7	2 : 3 : 2	7	0.294	0.3	AABBBCC
R5-Slf346	800	849	544.3	827.9	1674.3	3 : 2 : 3	6	0.349	0.349	ABBCCC		800	251.8	1291.2	0	1559.7	1 : 5 : 0	6	0.321	0.325	ABBBBB		800	0	515.9	1135.9	1679.1	0 : 2 : 4	6	0.344	0.35	BBCCCC		800	524.7	801	278.9	1630.2	2 : 3 : 1	6	0.334	0.34	AABBBC
R5-Slf347	800	1121.8	538.9	525.9	1667.6	4 : 2 : 2	6	0.343	0.347	AABBCC		800	515.6	827.6	270.5	1670	2 : 3 : 1	6	0.336	0.348	AABBBC		800	0	1132.5	555.9	1712.3	0 : 4 : 2	6	0.352	0.357	BBBBCC		800	523.1	525.4	531	1645.6	2 : 2 : 2	6	0.329	0.343	AABBCC
R5-Slf348	800	812	529.5	814.5	1615.9	3 : 2 : 3	6	0.339	0.337	ABBCCC		800	509.6	778.9	251.6	1576.9	2 : 3 : 1	6	0.321	0.329	AABBBC		800	524.7	525.2	815.3	1902.5	2 : 2 : 3	7	0.333	0.34	AABBCCC		800	1292.5	489.8	0	1789.6	5 : 2 : 0	7	0.318	0.32	AAAAABB
R5-Slf349	800	1007.9	477.8	481.9	1511.1	4 : 2 : 2	6	0.31	0.315	AABBCC		800	741.3	721	0	1476.6	3 : 3 : 0	6	0.305	0.308	AAABBB		800	488.6	758.7	241.7	1521.3	2 : 3 : 1	6	0.31	0.317	AABBBC		800	731.7	685.1	0	1431.3	3 : 3 : 0	6	0.295	0.298	AAABBB
R5-Slf350	800	833.6	528.5	820	1652.3	3 : 2 : 3	6	0.345	0.344	ABBCCC		800	244.9	748	490.7	1495.9	1 : 3 : 2	6	0.309	0.312	ABBBCC		800	267.1	1042.9	516.1	1864	1 : 4 : 2	7	0.326	0.333	ABBBBCC		800	804.4	751.3	265.9	1827.3	3 : 3 : 1	7	0.325	0.326	AAABBBC
R5-Slf351	800	1072.6	514.5	518.6	1602.1	4 : 2 : 2	6	0.332	0.334	AABBCC		800	482.4	692	241.5	1445.2	2 : 3 : 1	6	0.295	0.301	AABBBC		800	0	1304.1	499.2	1806.5	0 : 5 : 2	7	0.322	0.323	BBBBBCC		800	502.1	730.2	493.1	1783.5	2 : 3 : 2	7	0.308	0.318	AABBBCC
R5-Slf352	800	1067.3	798.3	265.3	1329.3	4 : 3 : 1	5	0.333	0.332	ABBBC		800	496.1	1008.3	0	1526.5	2 : 4 : 0	6	0.313	0.318	AABBBB		800	268.8	790.6	784	1866.2	1 : 3 : 3	7	0.329	0.333	ABBBCCC		800	1047.2	757.9	0	1818.5	4 : 3 : 0	7	0.322	0.325	AAAABBB
R5-Slf353	800	1173.4	289.3	552.9	1752.2	4 : 1 : 2	6	0.36	0.365	AAABCC		800	523.8	826	264.6	1660	2 : 3 : 1	6	0.336	0.346	AABBBC		800	0	1154.8	845.8	1992.7	0 : 4 : 3	7	0.357	0.356	BBBBCCC		800	853.6	826.9	282.1	1961.1	3 : 3 : 1	7	0.35	0.35	AAABBBC
R5-Slf354nd*	800	1306.1	259.5	251.7	1551	5 : 1 : 1	6	0.325	0.323	AAAABC		800	703.3	706.2	0	1430.3	3 : 3 : 0	6	0.294	0.298	AAABBB		800	486.2	745.1	483	1748.5	2 : 3 : 2	7	0.306	0.312	AABBBCC		800	753.7	444.1	478.9	1691.1	3 : 2 : 2	7	0.299	0.302	AAABBCC
R5-Slf355	800	1330.4	267.1	266.2	1599.2	5 : 1 : 1	6	0.333	0.333	AAAABC		800	256.8	764.9	495.8	1543.9	1 : 3 : 2	6	0.316	0.322	ABBBCC		800	0	1279	496.9	1785.4	0 : 5 : 2	7	0.317	0.319	BBBBBCC		800	496.3	982.7	257.9	1765.1	2 : 4 : 1	7	0.31	0.315	AABBBBC
R5-Slf356	800	920.6	440.9	444.8	1375.8	4 : 2 : 2	6	0.284	0.287	AABBCC		800	648.6	428.8	219	1333.7	3 : 2 : 1	6	0.27	0.278	AAABBC		800	225.2	897.1	427.8	1560	1 : 4 : 2	7	0.277	0.279	ABBBBCC		800	623.4	854.2	0	1497.5	3 : 4 : 0	7	0.264	0.267	AAABBBB
R5-Slf357nd*	800	1655.2	828.9	0	1654	6 : 3 : 0	6	0.345	0.345	AAABBB		800	766.3	248.8	508.3	1560.6	3 : 1 : 2	6	0.317	0.325	AAABCC		800	0	1062.1	510.7	1600.8	0 : 4 : 2	6	0.328	0.334	BBBBCC		800	1339.4	256.4	0	1600.1	5 : 1 : 0	6	0.332	0.333	AAAAAB
R5-Slf358	800	778.4	258.2	760.6	1545.5	3 : 2 : 3	6	0.321	0.322	ABBCCC		800	496.8	997.4	0	1513.3	2 : 4 : 0	6	0.311	0.315	AABBBB		800	252.2	766.2	493.7	1528.7	1 : 3 : 2	6	0.315	0.318	ABBBCC		800	747.6	486	251.3	1513.7	3 : 2 : 1	6	0.309	0.315	AAABBC
R5-Slf359	800	1151.7	557.7	535.7	1707.2	4 : 2 : 2	6	0.352	0.356	AABBCC		800	0	1079.2	524.2	1624.7	0 : 4 : 2	6	0.334	0.338	BBBBCC		800	275.4	1103.3	822.1	2197.7	1 : 4 : 3	8	0.344	0.343	ABBBBCCC		800	1378.8	270	520.9	2227.6	5 : 1 : 2	8	0.339	0.348	AAAAABCC
R5-Slf360	800	1690.4	842.7	0	1689.5	6 : 3 : 0	6	0.352	0.352	AAABBB		800	252.9	1261	0	1496.1	1 : 5 : 0	6	0.315	0.312	ABBBBB		800	0	808.9	1089.3	1897.1	0 : 3 : 4	7	0.339	0.339	BBBCCCC		800	509.4	1048.2	256.3	1832.1	2 : 4 : 1	7	0.324	0.327	AABBBBC
R5-Slf361	800	877.9	286.7	854.4	1744	3 : 1 : 3	6	0.361	0.363	ABBCCC		800	274.4	1089.2	268.4	1649.9	1 : 4 : 1	6	0.34	0.344	ABBBBC		800	0	1440.5	286.3	1731.1	0 : 5 : 1	6	0.36	0.361	BBBBBC		800	530.6	823.4	268.8	1641.6	2 : 3 : 1	6	0.338	0.342	AABBBC
R5-Slf362	800	834.1	530.4	841.9	1677.5	3 : 2 : 3	6	0.349	0.349	ABBCCC		800	1074.8	515	0	1608.9	4 : 2 : 0	6	0.331	0.335	AAAABB		800	0	1100.8	530.1	1651.3	0 : 4 : 2	6	0.34	0.344	BBBBCC		800	256.3	1047.9	261.8	1572.5	1 : 4 : 1	6	0.326	0.328	ABBBBC
R5-Slf363	800	1068.2	259.5	497.5	1584.8	4 : 1 : 2	6	0.326	0.33	AAABCC		800	488.4	493.3	494.6	1522.6	2 : 2 : 2	6	0.308	0.317	AABBCC		800	254.4	778.1	780	1827.5	1 : 3 : 3	7	0.324	0.326	ABBBCCC		800	759.7	758.9	247.8	1767	3 : 3 : 1	7	0.315	0.316	AAABBBC
R5-Slf364nd*	800	1267.9	307.1	605.2	1901.7	4 : 1 : 2	6	0.39	0.396	AAABCC		800	554.7	567.9	291.5	1801.2	2 : 2 : 1	5	0.354	0.375	AABBCX		800	294.3	0	1208.3	1507.1	1 : 0 : 4	5	0.376	0.377	ACCCC		800	556.5	582.8	528	1712.4	2 : 2 : 2	6	0.347	0.357	AABBCC
R5-Slf365	767.6	713.7	0	710.8	1430.6	3 : 0 : 3	6	0.309	0.311	AAACCC		767.6	451.9	957.5	0	1429.2	2 : 4 : 0	6	0.306	0.31	AABBBB		767.6	235.4	1371.8	232.7	1824.6	1 : 6 : 1	8	0.3	0.297	ABBBBBBC		767.6	919	398.3	444.2	1785.1	4 : 2 : 2	8	0.287	0.291	AAAABBCC
R5-Slf366	800	1284.1	491.5	259.9	1552.7	5 : 2 : 1	6	0.322	0.323	AAABBC		800	489.7	1005.1	0	1513.2	2 : 4 : 0	6	0.311	0.315	AABBBB		800	246.5	1035.8	493.3	1801.7	1 : 4 : 2	7	0.317	0.322	ABBBBCC		800	999.5	228.8	479.8	1724.9	4 : 1 : 2	7	0.305	0.308	AAAABCC
R5-Slf367	800	1008.5	250	493.6	1523.8	4 : 1 : 2	6	0.313	0.317	AAABCC		800	731.2	471.1	241	1477	3 : 2 : 1	6	0.301	0.308	AAABBC		800	484.9	736.7	241.8	1487.6	2 : 3 : 1	6	0.305	0.31	AABBBC		800	481.1	958.5	0	1443.6	2 : 4 : 0	6	0.3	0.301	AABBBB
R5-Slf368	800	837.8	271.8	829.1	1675	3 : 1 : 3	6	0.347	0.349	AABCCC		800	759.7	735.6	0	1494.1	3 : 3 : 0	6	0.312	0.311	AAABBB		800	0	1596.5	256	1853.6	0 : 6 : 1	7	0.331	0.331	BBBBBBC		800	773.6	740.1	260.4	1790.7	3 : 3 : 1	7	0.317	0.32	AAABBBC
R5-Slf369	800	927.7	454.3	456	1389.1	4 : 2 : 2	6	0.288	0.289	AABBCC		800	634.8	423.6	220.2	1319.5	3 : 2 : 1	6	0.266	0.275	AAABBC		800	424.5	657.5	421	1545.3	2 : 3 : 2	7	0.268	0.276	AABBBCC		800	656.9	869.4	0	1538.2	3 : 4 : 0	7	0.273	0.275	AAABBBB
R5-Slf370-Rpt-Cl*	800	837.4	270.6	847.7	1690.4	3 : 1 : 3	6	0.351	0.352	AABCCC		800	510.1	522.6	526.5	1634.4	2 : 2 : 2	6	0.325	0.341	AABBCC		800	0	1362.1	513.3	1895.9	0 : 5 : 2	7	0.335	0.339	BBBBBCC		800	1085.2	524	267.5	1907.5	4 : 2 : 1	7	0.335	0.341	AAAABBC
R5-Slf371	800	1136.5	545.2	553.6	1726.9	4 : 2 : 2	6	0.352	0.36	AABBCC		800	515.2	796.3	264.3	1608.9	2 : 3 : 1	6	0.328	0.335	AABBBC		800	275.4	1093	274.4	1662.2	1 : 4 : 1	6	0.342	0.346	ABBBBC		800	507.9	699.5	255.4	1485.3	2 : 3 : 1	6	0.305	0.309	AABBBC
R5-Slf372	800	649.6	430.2	642.3	1321.9	3 : 2 : 3	6	0.269	0.275	ABBCCC		800	409.8	833.8	0	1257.7	2 : 4 : 0	6	0.259	0.262	AABBBB		800	422.1	1046.6	0	1481.4	2 : 5 : 0	7	0.262	0.265	AABBBBB		800	610.3	568.1	0	1212.2	3 : 3 : 0	6	0.246	0.253	AAABBB
R5-Slf373	800	1212.5	903	580.2	1815.7	4 : 3 : 2	6	0.373	0.378	ABBBCC		800	551.5	1131.1	0	1702.5	2 : 4 : 0	6	0.351	0.355	AABBBB		800	289.7	882.7	889.5	2025.1	1 : 3 : 3	7	0.368	0.362	ABBBCCC		800	864	805.6	0	1676.7	3 : 3 : 0	6	0.348	0.349	AAABBB
R5-Slf374-Cf*	800	719.5	471.3	725.7	1455.9	3 : 2 : 3	6	0.301	0.303	ABBCCC		800	677.8	464.4	237.7	1411.6	3 : 2 : 1	6	0.287	0.294	AAABBC		800	245.7	704.2	710.1	1689.6	1 : 3 : 3	7	0.296	0.302	ABBBCCC		800	725.9	892.5	0	1632.2	3 : 4 : 0	7	0.289	0.291	AAABBBB
R5-Slf375	800	882.1	558.8	878.6	1759.4	3 : 2 : 3	6	0.367	0.367	ABBCCC		800	521	827.3	265.7	1618.9	2 : 3 : 1	6	0.336	0.337	AABBBC		800	283.1	552.3	1149.8	2015.7	1 : 2 : 4	7	0.355	0.36	ABBCCCC		800	845.1	1103.6	0	1949	3 : 4 : 0	7	0.348	0.348	AAABBBB
R5-Slf376	800	1131	547.5	543.6	1686.2	4 : 2 : 2	6	0.349	0.351	AABBCC		800	251	1018.5	262.8	1530.9	1 : 4 : 1	6	0.319	0.319	ABBBBC		800	0	1071.7	800.5	1865.7	0 : 4 : 3	7	0.334	0.333	BBBBCCC		800	797.9	957.8	254.5	1999.4	3 : 4 : 1	8	0.314	0.312	AAABBBBC
R5-Slf377	800	1316.4	792.3	518.7	1853.4	5 : 3 : 2	7	0.328	0.331	AABBBCC		800	0	978.9	489.4	1475.9	0 : 4 : 2	6	0.306	0.307	BBBBCC		800	254.3	1047.4	498.4	1828.8	1 : 4 : 2	7	0.321	0.327	ABBBBCC		800	771.1	729.3	251	1783.2	3 : 3 : 1	7	0.313	0.318	AAABBBC
R5-Slf378	800	1399.3	272.7	274.8	1685.3	5 : 1 : 1	6	0.349	0.351	AAAABC		800	801.2	791.5	0	1559.3	3 : 3 : 0	6	0.332	0.325	AAABBB		800	0	1650.2	260.7	1915.3	0 : 6 : 1	7	0.341	0.342	BBBBBBC		800	272.8	992.2	268.9	1534.5	1 : 4 : 1	6	0.32	0.32	ABBBBC
R5-Slf379	800	1056.3	520.8	788.1	1838.6	4 : 2 : 3	7	0.329	0.328	AABBCCC		800	480.6	990.7	0	1478.7	2 : 4 : 0	6	0.307	0.308	AABBBB		800	0	1051.6	511.2	1591.2	0 : 4 : 2	6	0.326	0.332	BBBBCC		800	514.2	784.6	266.6	1607.6	2 : 3 : 1	6	0.326	0.335	AABBBC
R5-Slf380-rd*	800	1151.5	568.2	571.7	1741.3	4 : 2 : 2	6	0.359	0.363	AABBCC		800	267.4	1091.4	271.9	1627.7	1 : 4 : 1	6	0.34	0.339	ABBBBC		800	282.9	1120.8	282.2	1677.9	1 : 4 : 1	6	0.351	0.35	ABBBBC		800	507.7	753.7	259.6	1558.7	2 : 3 : 1	6	0.317	0.325	AABBBC
R5-Slf381	800	1403.7	274.9	272.2	1686.3	5 : 1 : 1	6	0.349	0.351	AAAABC		800	252.4	1012.4	244.3	1522.7	1 : 4 : 1	6	0.314	0.317	ABBBBC		800	0	1287.3	522.4	1829.9	0 : 5 : 2	7	0.323	0.327	BBBBBCC		800	511.1	950.2	255.9	1741.6	2 : 4 : 1	7	0.307	0.311	AABBBBC
R5-Slf382	800	1680.2	852.6	274.5	1942.7	6 : 3 : 1	7	0.349	0.347	AAABBBC		800	775.7	790	0	1565.7	3 : 3 : 0	6	0.326	0.326	AAABBB		800	0	1077.8	526.3	1626.3	0 : 4 : 2	6	0.334	0.339	BBBBCC		800	246.6	1041.4	253.6	1568.7	1 : 4 : 1	6	0.321	0.327	ABBBBC
R5-Slf383	800	1113.3	539.4	531.5	1666.9	4 : 2 : 2	6	0.343	0.347	AABBCC		800	257.4	798.4	512.1	1603.9	1 : 3 : 2	6	0.327	0.334	ABBBCC		800	263.7	1079.1	517.2	1876.1	1 : 4 : 2	7	0.332	0.335	ABBBBCC		800	1028.2	748.1	0	1769.2	4 : 3 : 0	7	0.317	0.316	AAAABBB
R5-Slf384-Ndl*	800	584.5	197	388.6	998	3 : 1 : 2	5	0.243	0.25	AABCC		800	358.7	762.6	363	1528.5	2 : 4 : 2	8	0.232	0.239	AABBBBCC		800	368.9	365.9	544.9	1335.4	2 : 2 : 3	7	0.229	0.238	AABBCCC		800	767	197	193.9	1167.7	4 : 1 : 1	6	0.241	0.243	AAAABC
R5-Slf385	800	1063	516.9	508.6	1582.3	4 : 2 : 2	6	0.327	0.33	AABBCC		800	1023.6	490.3	0	1528.8	4 : 2 : 0	6	0.315	0.319	AAAABB		800	257.8	1039.2	780	2099	1 : 4 : 3	8	0.325	0.328	ABBBBCCC		800	760.8	1008.8	257.6	2036.2	3 : 4 : 1	8	0.317	0.318	AAABBBBC
R5-Slf386-Ndl*	800	1165.3	570.9	567.3	1749.1	4 : 2 : 2	6	0.361	0.364	AABBCC		800	834.2	839.8	0	1660.8	3 : 3 : 0	6	0.349	0.346	AAABBB		800	536.4	526.3	543.6	1664.1	2 : 2 : 2	6	0.335	0.347	AABBCC		800	568.3	573.7	562.1	1755.6	2 : 2 : 2	6	0.355	0.366	AABBCC
R5-Slf400	800	998	481.8	479.9	1504.9	4 : 2 : 2	6	0.308	0.314	AABBCC		800	446.3	429.7	440.7	1360	2 : 2 : 2	6	0.274	0.283	AABBCC		800	246.8	1187.3	234.5	1684.7	1: 5 : 1	7	0.298	0.301	ABBBBBC		800	234.1	887.7	445	1577.3	1 : 4 : 2	7	0.28	0.282	ABBBBCC
R5-Slf401	800	1443.9	555.7	278.7	1724	5 : 2 : 1	6	0.359	0.359	AAABBC		800	528.6	815.8	262.7	1635.9	2 : 3 : 1	6	0.335	0.341	AABBBC		800	558.6	1131.3	0	1701.4	2 : 4 : 0	6	0.352	0.354	AABBBB		800	847.5	797.4	0	1646.4	3 : 3 : 0	6	0.343	0.343	AAABBB
R5-Slf402	800	832	537.6	800	1617.1	3 : 2 : 3	6	0.34	0.337	ABBCCC		800	247.9	1027.2	255.8	1538	1 : 4 : 1	6	0.319	0.32	ABBBBC		800	273.5	1360.2	267.2	1914.8	1 : 5 : 1	7	0.339	0.342	ABBBBBC		800	492.1	775.2	489.9	1812.3	2 : 3 : 2	7	0.314	0.324	AABBBCC
R5-Slf403	800	719.3	463.2	699	1424.1	3 : 2 : 3	6	0.295	0.297	ABBCCC		800	458	680.7	233.2	1399.5	2 : 3 : 1	6	0.286	0.292	AABBBC		800	480.4	719.7	240.4	1451.2	2 : 3 : 1	6	0.3	0.302	AABBBC		800	687.6	682.8	0	1375.4	3 : 3 : 0	6	0.286	0.287	AAABBB
R5-Slf404	800	497.9	499.5	1037	1554.7	2 : 2 : 4	6	0.32	0.324	BBCCCC		800	230.5	703.9	466.4	1440.6	1 : 3 : 2	6	0.292	0.3	ABBBCC		800	263.7	1276.6	246.3	1806.3	1 : 5 : 1	7	0.319	0.323	ABBBBBC		800	769.4	464	476.9	1733.2	3 : 2 : 2	7	0.305	0.31	AAABBCC
R5-Slf405-Cl2*	675	962.9	470.9	460	1429.2	4 : 2 : 2	6	0.351	0.353	AABBCC		675	478.6	473.7	496	1510.4	2 : 2 : 2	6	0.358	0.373	AABBCC		675	457.2	931.4	0	1397.5	2 : 4 : 0	6	0.343	0.345	AABBBB		675	461.5	896	0	1371	2 : 4 : 0	6	0.335	0.339	AABBBB
R5-Slf406	800	686.6	451.8	684	1393.4	3 : 2 : 3	6	0.286	0.29	ABBCCC		800	438.7	631.9	219.2	1320	2 : 3 : 1	6	0.269	0.275	AABBBC		800	0	955.5	466.1	1442.7	0 : 4 : 2	6	0.296	0.301	BBBBCC		800	713.1	681.9	0	1412.8	3 : 3 : 0	6	0.291	0.294	AAABBB
R5-Slf407nd*	800	1330.4	0	260.2	1581.1	5 : 0 : 1	6	0.331	0.329	AAAAAC		800	223.4	445.8	655.4	1366.5	1 : 2 : 3	6	0.276	0.285	ABBCCC		800	486.3	244.2	734.1	1499.6	2 : 1 : 3	6	0.305	0.312	AABCCC		800	448.9	440	936.2	1874.1	2 : 2 : 4	8	0.285	0.293	AABBCCCC
R5-Slf408	800	880.8	568.1	851.1	1733.8	3 : 2 : 3	6	0.361	0.361	ABBCCC		800	268.8	1048.1	271.9	1601.3	1 : 4 : 1	6	0.331	0.334	ABBBBC		800	291.8	868.9	542.9	1721.3	1 : 3 : 2	6	0.355	0.359	ABBBCC		800	854.7	541.4	271	1675.2	3 : 2 : 1	6	0.347	0.349	AAABBC
R5-Slf409	800	1070.5	514.4	508.1	1602.6	4 : 2 : 2	6	0.329	0.334	AABBCC		800	495.4	742.5	254.6	1529	2 : 3 : 1	6	0.311	0.319	AABBBC		800	266	800.6	514.8	1594.9	1 : 3 : 2	6	0.329	0.332	ABBBCC		800	762.2	479.6	246.9	1510.3	3 : 2 : 1	6	0.31	0.315	AAABBC
R5-Slf410	800	517.5	519.4	1077.9	1613.1	2 : 2 : 4	6	0.332	0.336	BBCCCC		800	778.6	503.9	256.5	1577.5	3 : 2 : 1	6	0.321	0.329	AAABBC		800	512.4	801.6	251.7	1598.9	2 : 3 : 1	6	0.326	0.333	AABBBC		800	506.7	993.5	0	1521.9	2 : 4 : 0	6	0.313	0.317	AABBBB
R5-Slf411	800	1183.5	710.1	227.3	1408.7	5 : 3 : 1	6	0.294	0.293	AABBBC		800	233.7	877	225.1	1338.8	1 : 4 : 1	6	0.278	0.279	ABBBBC		800	470.4	1177.2	227.6	1898.4	2 : 5 : 1	8	0.293	0.297	AABBBBBC		800	669.4	651.9	234.2	1608.9	3 : 3 : 1	6	0.324	0.335	AAABBBC
R5-Slf412	800	1233.2	476.5	247.5	1487.9	5 : 2 : 1	6	0.308	0.31	AAABBC		800	0	1344.8	0	1343.5	0 : 6 : 0	6	0.28	0.28	BBBBBB		800	247.2	749.9	975	1989.1	1 : 3 : 4	8	0.308	0.311	ABBBCCCC		800	1168	678.9	0	1854.2	5 : 3 : 0	8	0.289	0.29	AAAAABBB
R5-Slf413	800	1039.7	504.9	496.3	1532.8	4 : 2 : 2	6	0.32	0.319	AABBCC		800	739.2	705.7	0	1465.8	3 : 3 : 0	6	0.301	0.305	AAABBB		800	0	1276	498.5	1785	0 : 5 : 2	7	0.317	0.319	BBBBBCC		800	501.7	1208.7	0	1733.1	2 : 5 : 0	7	0.305	0.309	AABBBBB
R5-Slf414	800	805.2	263.2	789.6	1599.8	3 : 1 : 3	6	0.332	0.333	AABCCC		800	710.6	655	0	1405.2	3 : 3 : 0	6	0.285	0.293	AAABBB		800	264.4	1006.7	764.5	2046	1 : 4 : 3	8	0.318	0.32	ABBBBCCC		800	765.2	713.7	487.2	1980.6	3 : 3 : 2	8	0.307	0.309	AAABBBCC
R5-Slf415	800	1265.5	760	251.4	1522	5 : 3 : 1	6	0.316	0.317	AABBBC		800	476	742.7	248	1488.9	2 : 3 : 1	6	0.306	0.31	AABBBC		800	245.2	761.3	487.1	1508.2	1 : 3 : 2	6	0.311	0.314	ABBBCC		800	939.5	207.2	223.5	1376.2	4 : 1 : 1	6	0.285	0.287	AAAABC
R5-Slf416	800	1331.3	802.4	256.5	1586.1	5 : 3 : 1	6	0.331	0.33	AABBBC		800	251.7	1271.1	0	1529.8	1 : 5 : 0	6	0.317	0.319	ABBBBB		800	0	1288.1	775.7	2063.6	0 : 5 : 3	8	0.322	0.322	BBBBBCCC		800	488.2	994.2	501.1	2008.9	2 : 3 : 2	7	0.354	0.359	AABBBCC
R5-Slf417	800	1382.1	527.4	273.2	1665.3	5 : 2 : 1	6	0.345	0.347	AAABBC		800	261.3	1039.4	258.4	1572.3	1 : 4 : 1	6	0.325	0.328	ABBBBC		800	0	1082.4	825.1	1907.2	0 : 4 : 3	7	0.341	0.341	BBBBCCC		800	521	1073.3	265.3	1909.8	2 : 4 : 1	7	0.332	0.341	AABBBBC
R5-Slf418	800	1003	244.7	490.6	1511.9	4 : 1 : 2	6	0.311	0.315	AAABCC		800	235.2	717.2	467.4	1439.2	1 : 3 : 2	6	0.296	0.3	ABBBCC		800	484.5	1232	241.8	1992.1	2 : 5 : 1	8	0.306	0.311	AABBBBBC		800	1008.4	711.7	243.7	1983	4 : 3 : 1	8	0.307	0.31	AAAABBBC
R5-Slf419	800	1156	281.5	550.4	1727.3	4 : 2 : 2	6	0.356	0.36	AABBCC		800	249.3	803.8	525.9	1615.7	1 : 3 : 2	6	0.329	0.337	ABBBCC		800	285.8	1384.6	273	1955.6	1 : 5 : 1	7	0.347	0.349	ABBBBBC		800	853.2	516.1	537.4	1963.9	3 : 2 : 2	7	0.34	0.351	AAABBCC
R5-Slf420	800	1314.1	787.1	254.7	1571.7	5 : 3 : 1	6	0.327	0.327	AABBBC		800	471.2	685.3	238.6	1451.3	2 : 3 : 1	6	0.291	0.302	AABBBC		800	469.2	990	245.4	1737.2	2 : 4 : 1	7	0.304	0.31	AABBBBC		800	766.2	725	0	1486.1	3 : 3 : 0	6	0.311	0.31	AAABBB
R5-Slf421	800	1113.2	529.2	524	1666.9	4 : 2 : 2	6	0.341	0.347	AABBCC		800	766.4	241.8	500.6	1529.4	3 : 1 : 2	6	0.314	0.319	AAABCC		800	529.7	542.9	784.8	1892.6	2 : 2 : 3	7	0.332	0.338	AABBCCC		800	820.7	799.9	263.4	1878.3	3 : 3 : 1	7	0.336	0.335	AAABBBC
R5-Slf422-rd*	800	842.2	540.1	826.5	1665.3	3 : 2 : 3	6	0.348	0.347	ABBCCC		800	496.2	1030.2	0	1546.5	2 : 4 : 0	6	0.318	0.322	AABBBB		800	0	1073.3	506.8	1616.8	0 : 4 : 2	6	0.329	0.337	BBBBCC		800	1035.3	769.6	0	1797.1	4 : 3 : 0	7	0.322	0.321	AAAABBB
R5-Slf423	800	1135.4	854.1	524.3	1682.5	4 : 3 : 2	6	0.346	0.351	ABBBCC		800	0	1564.6	0	1564.8	0 : 6 : 0	6	0.326	0.326	BBBBBB		800	0	501.6	1058.6	1577.5	0 : 2 : 4	6	0.325	0.329	BBCCCC		800	515.6	756.7	256	1540.6	2 : 3 : 1	6	0.318	0.321	AABBBC
R5-Slf424-rpt-Cl*	800	1089.8	524.2	498.4	1608.3	4 : 2 : 2	6	0.331	0.335	AABBCC		800	236.8	970.6	239	1462.3	1 : 4 : 1	6	0.301	0.305	ABBBBC		800	514.9	818.3	255.3	1616	2 : 3 : 1	6	0.331	0.337	AABBBC		800	1080.4	503.4	0	1594.4	4 : 2 : 0	6	0.33	0.332	AAAABB
R5-Slf425	800	1181.8	463.9	227.4	1418.9	5 : 2 : 1	6	0.294	0.296	AAABBC		800	639.5	601.7	0	1285.2	3 : 3 : 0	6	0.259	0.268	AAABBB		800	232.6	644.2	430.3	1334.7	1 : 3 : 2	6	0.272	0.278	ABBBCC		800	447.2	632.9	231	1341.9	2 : 3 : 1	6	0.273	0.28	AABBBC
R5-Slf426	800	1458.7	719.5	0	1459.5	6 : 3 : 0	6	0.304	0.304	AAABBB		800	0	1433.6	0	1433.3	0 : 6 : 0	6	0.299	0.299	BBBBBB		800	0	661.7	665.3	1347.9	0 : 3 : 3	6	0.276	0.281	BBBCCC		800	462.9	660.3	229.1	1371.4	2 : 3 : 1	6	0.282	0.286	AABBBC
R5-Slf427	800	920.5	231.8	448.4	1381.3	4 : 1 : 2	6	0.285	0.288	AAABCC		800	449.6	898.2	0	1349.6	2 : 4 : 0	6	0.281	0.281	AABBBB		800	0	623.2	854	1496.9	0 : 3 : 4	7	0.264	0.267	BBBCCCC		800	433	869.8	217.5	1537.6	2 : 4 : 1	7	0.271	0.275	AABBBBC
R5-Slf428	800	677.2	0	655.8	1366.7	3 : 0 : 3	6	0.278	0.285	AAACCC		800	222.3	648.7	431.9	1317.4	1 : 3 : 2	6	0.271	0.274	ABBBCC		800	232.2	672	660.7	1602.9	1 : 3 : 3	7	0.279	0.286	ABBBCCC		800	657.5	650.5	229.1	1578.6	3 : 3 : 1	7	0.274	0.282	AAABBBC
R5-Slf429	800	1141.6	457.2	237.9	1386.1	5 : 2 : 1	6	0.287	0.289	AAABBC		800	420.9	806.5	0	1226.7	2 : 4 : 0	6	0.256	0.256	AABBBB		800	235.3	672.2	445.4	1370.6	1 : 3 : 2	6	0.282	0.286	ABBBCC		800	449.3	607.6	223.2	1320.6	2 : 3 : 1	6	0.267	0.275	AABBBC
R5-Slf430	800	1017.8	480.8	475.1	1514.1	4 : 2 : 2	6	0.311	0.315	AABBCC		800	435.5	874.6	0	1303.5	2 : 4 : 0	6	0.273	0.272	AABBBB		800	249.6	465.7	721.1	1457.6	1 : 2 : 3	6	0.299	0.304	ABBCCC		800	947.8	416.9	225.3	1601.5	4 : 2 : 1	7	0.284	0.286	AAAABBC
R5-Slf431	800	1211.7	962.5	236.5	1454.5	5 : 4 : 1	6	0.302	0.303	ABBBBC		800	631.3	605.4	0	1273.1	3 : 3 : 0	6	0.258	0.265	AAABBB		800	0	1130	238.9	1368.1	0 : 5 : 1	6	0.285	0.285	BBBBBC		800	940.7	402.1	0	1344	4 : 2 : 0	6	0.28	0.28	AAAABB
R5-Slf432-rpt-Cl*	800	1011.3	481.8	494.5	1529.2	4 : 2 : 2	6	0.314	0.319	AABBCC		800	230.3	944.5	235.7	1406.3	1 : 4 : 1	6	0.294	0.293	ABBBBC		800	255.6	1276.1	484.2	2037.1	1 : 5 : 2	8	0.315	0.318	ABBBBBCC		800	999.1	448.8	486.7	1984.5	4 : 2 : 2	8	0.302	0.31	AAAABBCC
R5-Slf433	800	665.1	229.3	647	1375.1	3 : 1 : 3	6	0.273	0.286	AABCCC		800	220.3	608.7	427.5	1292.4	1 : 3 : 2	6	0.262	0.269	ABBBCC		800	448.4	893.4	214.4	1582.5	2 : 4 : 1	7	0.278	0.283	AABBBBC		800	658	395.2	428.6	1533	3 : 2 : 2	7	0.265	0.274	AAABBCC
R5-Slf434	800	687.4	451	664.4	1379	3 : 2 : 3	6	0.282	0.287	ABBCCC		800	0	1068	216.2	1265.2	0 : 5 : 1	6	0.268	0.264	BBBBBC		800	0	1103.1	441.4	1553.3	0 : 5 : 2	7	0.276	0.277	BBBBBCC		800	430.5	821.2	211.6	1462.1	2 : 4 : 1	7	0.261	0.261	AABBBBC
R5-Slf435	800	935.2	450.8	458.8	1398.7	4 : 2 : 2	6	0.29	0.291	AABBCC		800	210.5	617.9	442.1	1307.6	1 : 3 : 2	6	0.265	0.272	ABBBCC		800	232.8	911.9	219.9	1375.2	1 : 4 : 1	6	0.284	0.287	ABBBBC		800	444.9	438.5	440.2	1354.8	2 : 2 : 2	6	0.276	0.282	AABBCC
R5-Slf436	800	708.6	464.1	709.6	1441.1	3 : 2 : 3	6	0.295	0.3	ABBCCC		800	441.1	874.3	0	1303.5	2 : 4 : 0	6	0.274	0.272	AABBBB		800	227.6	898.3	438.8	1594.1	1 : 4 : 2	7	0.279	0.285	ABBBBCC		800	436.6	632.6	442.1	1562.9	2 : 3 : 2	7	0.27	0.279	AABBBCC
R5-Slf437	800	826.4	826.1	785.4	1618	3 : 3 : 3	6	0.336	0.337	BBBCCC		800	223.3	697.4	465.8	1378.9	1 : 3 : 2	6	0.289	0.287	ABBBCC		800	0	1030.8	491.4	1544.9	0 : 4 : 2	6	0.317	0.322	BBBBCC		800	792.5	498.7	262.1	1569.5	3 : 2 : 1	6	0.324	0.327	AAABBC
R5-Slf438	800	969.5	478.8	465.2	1438.9	4 : 2 : 2	6	0.299	0.3	AABBCC		800	221.7	818.3	214.1	1248.5	1 : 4 : 1	6	0.261	0.26	ABBBBC		800	237.1	919.4	223.3	1382.4	1 : 4 : 1	6	0.287	0.288	ABBBBC		800	949.3	435.4	0	1397.4	4 : 2 : 0	6	0.288	0.291	AAAABB
R5-Slf439-rpt-Cl*	800	794.2	503	789.5	1575.4	3 : 2 : 3	6	0.33	0.328	ABBCCC		800	483	974.8	0	1478.1	2 : 4 : 0	6	0.304	0.308	AABBBB		800	255.9	769.1	495.7	1548	1 : 3 : 2	6	0.317	0.323	ABBBCC		800	507.1	486.4	505.7	1565.1	2 : 2 : 2	6	0.312	0.326	AABBCC
R5-Slf440	800	708.2	239.6	705.9	1424.4	3 : 1 : 3	6	0.295	0.297	AABCCC		800	627.5	406.7	212.8	1275.6	3 : 2 : 1	6	0.26	0.266	AAABBC		800	247.2	857.5	435.7	1564	1 : 4 : 2	7	0.275	0.279	ABBBBCC		800	440.5	606.9	426.4	1523	2 : 3 : 2	7	0.263	0.272	AABBBCC
R5-Slf441	800	662.8	227.3	661.8	1369.5	3 : 1 : 3	6	0.276	0.285	AABCCC		800	649.7	656.5	0	1354.4	3 : 3 : 0	6	0.272	0.282	AAABBB		800	227.7	640.2	640.1	1565	1 : 3 : 3	7	0.269	0.279	ABBBCCC		800	1105.1	207.5	0	1307.3	5 : 1 : 0	6	0.273	0.272	AAAAAB
R5-Slf442	800	958.8	720.4	458.3	1428.9	4 : 3 : 2	6	0.295	0.298	ABBBCC		800	672	641	0	1353.6	3 : 3 : 0	6	0.274	0.282	AAABBB		800	219.8	907.1	646.6	1803.8	1 : 4 : 3	8	0.277	0.282	ABBBBCCC		800	1371.1	433.8	0	1813.3	6 : 2 : 0	8	0.282	0.283	AAAAAABB
R5-Slf443	800	1173.4	465.9	220.5	1398.5	5 : 2 : 1	6	0.29	0.291	AAABBC		800	431.7	431.2	426.7	1319.7	2 : 2 : 2	6	0.269	0.275	AABBCC		800	0	642.4	662.4	1336	0 : 3 : 3	6	0.272	0.278	BBBCCC		800	459.8	887.3	0	1346.5	2 : 4 : 0	6	0.281	0.281	AABBBB
R5-Slf444	800	748.4	250.2	474.5	1238.6	3 : 1 : 2	5	0.306	0.31	AABCC		800	446.4	459.5	457.7	1392.9	2 : 2 : 2	6	0.284	0.29	AABBCC		800	235.2	717	471	1442.4	1 : 3 : 2	6	0.297	0.301	ABBBCC		800	250.8	936.2	238.7	1436.2	1 : 4 : 1	6	0.297	0.299	ABBBBC
R5-Slf445	800	675	453	718.1	1413.3	3 : 2 : 3	6	0.29	0.294	ABBCCC		800	0	891.9	222.2	1118.8	0 : 4 : 1	5	0.279	0.28	BBBBC		800	0	1349.2	0	1348.9	0 : 6 : 0	6	0.281	0.281	BBBBBB		800	433.6	412.1	433.8	1301.9	2 : 2 : 2	6	0.267	0.271	AABBCC
R5-Slf446	800	920.3	448.1	431.8	1362.7	4 : 2 : 2	6	0.282	0.284	AABBCC		800	444.5	656.4	219.2	1346.7	2 : 3 : 1	6	0.275	0.281	AABBBC		800	0	1623.3	226.9	1854.7	0 : 7 : 1	8	0.289	0.29	BBBBBBBC		800	654.3	617.8	431.1	1761	3 : 3 : 2	8	0.266	0.275	AAABBBCC
R5-Slf447	800	916	672.1	438	1367.1	4 : 3 : 2	6	0.282	0.285	ABBBCC		800	670.8	647.2	0	1340.3	3 : 3 : 0	6	0.275	0.279	AAABBB		800	0	436.9	902.8	1350.9	0 : 2 : 4	6	0.279	0.281	BBCCCC		800	440.8	884.6	0	1338.5	2 : 4 : 0	6	0.276	0.279	AABBBB
R5-Slf448-rpt-Cl*	800	1429.8	558.7	269.8	1706	5 : 2 : 1	6	0.354	0.355	AAABBC		800	493	767.2	257.2	1550.7	2 : 3 : 1	6	0.316	0.323	AABBBC		800	274.5	1089.1	535	1935.9	1 : 4 : 2	7	0.339	0.346	ABBBBCC		800	1104.7	774.8	272.8	2163.8	4 : 3 : 1	8	0.336	0.338	AAAABBBC
R5-Slf449	800	1205.3	587.5	576.2	1802	4 : 2 : 2	6	0.371	0.375	AABBCC		800	532	534	541.6	1671.1	2 : 2 : 2	6	0.335	0.348	AABBCC		800	294.7	881.7	557.7	1752.9	1 : 3 : 2	6	0.361	0.365	ABBBCC		800	921.7	891.9	0	1811.7	3 : 3 : 0	6	0.378	0.377	AAABBB
R5-Slf450	897.2	986.2	655.3	969.9	1951.7	3 : 2 : 3	6	0.363	0.363	ABBCCC		897.2	271.6	849.3	559.7	1731.4	1 : 3 : 2	6	0.312	0.322	ABBBCC		897.2	0	1265.5	611.1	1883.7	0 : 4 : 2	6	0.349	0.35	BBBBCC		897.2	607.1	953.6	0	1579.9	2 : 3 : 0	5	0.348	0.352	AABBB
R5-Slf451	800	938.1	607.1	955.3	1886.9	3 : 2 : 3	6	0.394	0.393	ABBCCC		800	586.9	583.2	587.6	1830.6	2 : 2 : 2	6	0.366	0.381	AABBCC		800	308.9	608.3	939.5	1883.4	1 : 2 : 3	6	0.387	0.392	ABBCCC		800	594.2	601.7	603.2	1865.7	2 : 2 : 2	6	0.375	0.389	AABBCC
R5-Slf452	800	1074.8	524.5	502	1603.7	4 : 2 : 2	6	0.329	0.334	AABBCC		800	778.9	492.7	251.3	1537	3 : 2 : 1	6	0.317	0.32	AAABBC		800	0	1043.5	782.8	1829.2	0 : 4 : 3	7	0.326	0.327	BBBBCCC		800	500.4	478.1	495.2	1534.3	2 : 2 : 2	6	0.307	0.32	AABBCC
R5-Slf453-rd-Ndl*	800	1643	815.7	0	1641.1	6 : 3 : 0	6	0.342	0.342	AAABBB		800	514.6	514.5	514.7	1623.3	2 : 2 : 2	6	0.322	0.338	AABBCC		800	0	1353.4	265.9	1623.8	0 : 5 : 1	6	0.337	0.338	BBBBBC		800	788.5	722.1	0	1504.5	3 : 3 : 0	6	0.315	0.313	AAABBB
R5-Slf454-rpt-Cl*	800	1050.5	791.4	519.4	1589.1	4 : 3 : 2	6	0.327	0.331	ABBBCC		800	485.3	755.2	241.9	1504.1	2 : 3 : 1	6	0.309	0.313	AABBBC		800	0	1038.8	502.6	1565.8	0 : 4 : 2	6	0.321	0.326	BBBBCC		800	495.9	729	247.5	1500.1	2 : 3 : 1	6	0.307	0.313	AABBBC
R5-Slf455	862.3	902.2	301	898	1793	3 : 1 : 3	6	0.348	0.347	AABCCC		862.3	282.2	1136.5	279.4	1714.5	1 : 4 : 1	6	0.328	0.331	ABBBBC		862.3	304.2	913.6	926.3	2161.7	1 : 3 : 3	7	0.355	0.358	ABBBCCC		862.3	852.1	744.2	279.3	1891	3 : 3 : 1	7	0.311	0.313	AAABBBC
R5-Slf456	800	860.1	283.7	837	1683.6	3 : 1 : 3	6	0.354	0.351	AABCCC		800	826.5	831.3	0	1641.7	3 : 3 : 0	6	0.345	0.342	AAABBB		800	552.5	839.3	535.8	1986	2 : 3 : 2	7	0.344	0.355	AABBBCC		800	841.1	776.5	271.2	1896	3 : 3 : 1	7	0.337	0.339	AAABBBC
R5-Slf457	800	1351.7	522.5	264.8	1615.1	5 : 2 : 1	6	0.337	0.336	AAABBC		800	818.2	256.2	518.1	1633.6	3 : 1 : 2	6	0.332	0.34	AAABCC		800	0	523.7	1083.8	1627.7	0 : 2 : 4	6	0.335	0.339	BBCCCC		800	0	976.9	498.9	1485.2	0 : 4 : 2	6	0.307	0.309	BBBBCC
R5-Slf458-rpt-Cl*	800	1241.4	483.8	256.8	1502.2	5 : 2 : 1	6	0.312	0.313	AAABBC		800	439.3	719.6	954.7	2163.2	2 : 3 : 4	9	0.294	0.3	AABBBCCCC		800	244.7	733.2	733.3	1724.7	1 : 3 : 3	7	0.306	0.308	ABBBCCC		800	733.5	241.3	465.1	1464.4	3 : 1 : 2	6	0.3	0.305	AAABCC
R5-Slf459	959.6	1244.4	942.7	593.7	1856.5	4 : 3 : 2	6	0.319	0.322	ABBBCC		959.6	307.6	928.2	615.5	1850.8	1 : 3 : 2	6	0.322	0.321	ABBBCC		959.6	0	895.5	912.9	1808.6	0 : 3 : 3	6	0.314	0.314	BBBCCC		959.6	299.7	1206.8	306.7	1829.2	1 : 4 : 1	6	0.315	0.318	ABBBBC
R5-Slf460	863.8	892.5	578.6	879	1779.3	3 : 2 : 3	6	0.342	0.343	ABBCCC		863.8	548.1	823.8	289.2	1700.6	2 : 3 : 1	6	0.321	0.328	AABBBC		863.8	0	1459.4	284.2	1743.6	0 : 5 : 1	6	0.336	0.336	BBBBBC		863.8	581.4	542	588.5	1759.6	2 : 2 : 2	6	0.33	0.34	AABBCC
R5-Slf461	800	1364.9	813.1	261	1621.4	5 : 3 : 1	6	0.339	0.338	AABBBC		800	511.7	784.8	265.9	1582.9	2 : 3 : 1	6	0.326	0.33	AABBBC		800	272.8	787.9	782.2	1844.8	1 : 3 : 3	7	0.329	0.329	ABBBCCC		800	812.3	734.7	268.2	1823.2	3 : 3 : 1	7	0.324	0.326	AAABBBC
R5-Slf462	800	916.9	448.9	443.3	1371.4	4 : 2 : 2	6	0.283	0.286	AABBCC		800	460.5	459.4	454.7	1418.7	2 : 2 : 2	6	0.286	0.296	AABBCC		800	225.9	889.9	224.8	1339	1 : 4 : 1	6	0.279	0.279	ABBBBC		800	686.9	628.5	0	1337.9	3 : 3 : 0	6	0.274	0.279	AAABBB
R5-Slf464	800	970.3	236.2	485.9	1468.6	4 : 1 : 2	6	0.303	0.306	AAABCC		800	778	488.8	255.9	1546.3	2 : 3 : 1	6	0.317	0.322	AABBBC		800	0	1229.8	247.6	1479.8	0 : 5 : 1	6	0.308	0.308	BBBBBC		800	239.2	853.7	229.1	1312.9	1 : 4 : 1	6	0.275	0.274	ABBBBC
R5-Slf465	800	1091.7	530.6	519.5	1647.7	4 : 2 : 2	6	0.336	0.343	AABBCC		800	536.6	1113.1	0	1677.8	2 : 4 : 0	6	0.344	0.35	AABBBB		800	276.9	1899.4	0	2195.7	1 : 7 : 0	8	0.34	0.343	ABBBBBBB		800	506.5	941.8	514.1	2015	2 : 4 : 2	8	0.307	0.315	AABBBBCC
R5-Slf466-rpt-Cl*	800	1190.4	882	556.6	1773.7	4 : 3 : 2	6	0.364	0.37	ABBBCC		800	265.6	761.4	522.1	1583.9	1 : 3 : 2	6	0.323	0.33	ABBBCC		800	284.4	1119.8	281.2	1707	1 : 4 : 1	6	0.351	0.356	ABBBBC		800	551.5	848.2	276.8	1711.5	2 : 3 : 1	6	0.349	0.357	AABBBC
R5-Slf467-Ndl*	800	815	259.9	513.9	1352.5	3 : 1 : 2	5	0.332	0.338	AABCC		800	478.6	473.4	489.8	1507.4	2 : 2 : 2	6	0.3	0.314	AABBCC		800	256.2	240.5	1047.2	1560.3	1 : 1 : 4	6	0.322	0.325	ABCCCC		800	768.8	680.5	0	1458.4	3 : 3 : 0	6	0.302	0.304	AAABBB
R5-Slf468	800	786.1	510.6	772.6	1554.9	3 : 2 : 3	6	0.325	0.324	ABBCCC		800	500.2	759.4	249.6	1538	2 : 3 : 1	6	0.314	0.32	AABBBC		800	247.1	487.1	754.8	1508.6	1 : 2 : 3	6	0.31	0.314	ABBCCC		800	769.8	484.4	256.6	1542.1	3 : 2 : 1	6	0.315	0.321	AAABBC
R5-Slf469	981.6	1358.8	654.8	646.6	2024.6	4 : 2 : 2	6	0.34	0.344	AABBCC		981.6	974.7	615.9	304.8	1941.3	3 : 2 : 1	6	0.322	0.33	AAABBC		981.6	0	1481.1	287	1787.4	0 : 5 : 1	6	0.3	0.303	BBBBBC		981.6	624.5	1282.9	0	1922	2 : 4 : 0	6	0.324	0.326	AABBBB
R5-Slf470	800	1481.4	292.4	285.5	1759.8	5 : 1 : 1	6	0.368	0.367	AAAABC		800	271.8	824.5	547.7	1684.4	1 : 3 : 2	6	0.343	0.351	ABBBCC		800	264	1337.9	271.1	1883.9	1 : 5 : 1	7	0.334	0.336	ABBBBBC		800	1134.2	821.3	536.3	2546.7	4 : 3 : 2	9	0.346	0.354	AAAABBBCC
R5-Slf471	982.8	1613.4	964.1	318.9	1931.8	5 : 3 : 1	6	0.328	0.328	AABBBC		982.8	640	943.6	625.6	2242.7	2 : 3 : 2	7	0.321	0.326	AABBBCC		982.8	293.1	1195.3	586.9	2100.6	1 : 4 : 2	7	0.302	0.305	ABBBBCC		982.8	910.2	1148.6	0	2049.6	3 : 4 : 0	7	0.299	0.298	AAABBBB
R5-Slf472	800	1374.9	825.9	266.8	1650.4	5 : 3 : 1	6	0.342	0.344	AABBBC		800	273.5	795.4	266.3	1356.9	1 : 3 : 1	5	0.334	0.339	ABBBC		800	500.1	756.9	766	2037	2 : 3 : 3	8	0.316	0.318	AABBBCCC		800	782.3	996.6	259.1	2041.4	3 : 4 : 1	8	0.318	0.319	AAABBBBC
R5-Slf473	800	933.9	449.3	443.4	1386.4	4 : 2 : 2	6	0.287	0.289	AABBCC		800	622.9	401.1	202.1	1256.1	3 : 2 : 1	6	0.255	0.262	AAABBC		800	214.4	402.6	641.9	1287.8	1 : 2 : 3	6	0.262	0.268	ABBCCC		800	629.7	572.7	0	1245.9	3 : 3 : 0	6	0.251	0.26	AAABBB
R5-Slf474	800	1162.9	568.1	549.1	1737.9	4 : 2 : 2	6	0.357	0.362	AABBCC		800	513.5	795.9	272.2	1634.2	2 : 3 : 1	6	0.33	0.34	AABBBC		800	0	1433	543.2	2000	0 : 5 : 2	7	0.353	0.357	BBBBBCC		800	522.1	776.9	510.8	1860.7	2 : 3 : 2	7	0.323	0.332	AABBBCC
R5-Slf475	800	1025	1021.4	489.4	1521.2	4 : 4 : 2	6	0.316	0.317	BBBBCC		800	467.8	945.5	0	1429.8	2 : 4 : 0	6	0.294	0.298	AABBBB		800	485.5	1259.7	0	1780.1	2 : 5 : 0	7	0.312	0.318	AABBBBB		800	688.7	414.3	437	1571.8	3 : 2 : 2	7	0.275	0.281	AAABBCC
R5-Slf476	800	1069.1	516.9	500.6	1604	4 : 2 : 2	6	0.327	0.334	AABBCC		800	476.7	689.1	233.9	1423.9	2 : 3 : 1	6	0.292	0.297	AABBBC		800	0	1029.3	769.6	1802.9	0 : 4 : 3	7	0.321	0.322	BBBBCCC		800	730.3	698.5	235.5	1700.3	3 : 3 : 1	7	0.297	0.304	AAABBBC
R5-Slf479-Cf*	800	1008.4	750.9	477.9	1500.7	4 : 3 : 2	6	0.31	0.313	ABBBCC		800	228.8	695.6	465.3	1427.9	1 : 3 : 2	6	0.29	0.297	ABBBCC		800	248	720.1	481.7	1466.4	1 : 3 : 2	6	0.302	0.306	ABBBCC		800	434.9	415.2	439.1	1326.7	2 : 2 : 2	6	0.269	0.276	AABBCC
R5-Slf480-Ndl*	800	1067	511.3	498.8	1583.7	4 : 2 : 2	6	0.326	0.33	AABBCC		800	758.1	483.5	241.4	1508.2	3 : 2 : 1	6	0.309	0.314	AAABBC		800	251.5	997.2	740.9	1996.8	1 : 4 : 3	8	0.311	0.312	ABBBBCCC		800	470	976.1	480	1974.8	2 : 4 : 2	8	0.301	0.309	AABBBBCC
R5-Slf481	800	972.4	464.3	465.8	1450	4 : 2 : 2	6	0.3	0.302	AABBCC		800	216.7	1055.5	0	1275.3	1 : 5 : 0	6	0.265	0.266	ABBBBB		800	0	874.2	882.6	1757.6	0 : 4 : 4	8	0.275	0.275	BBBBCCCC		800	457	1319.6	0	1789	2 : 6 : 0	8	0.278	0.28	AABBBBBB
R5-Slf482-Ndl*	800	1028.5	500.9	495.4	1543.7	4 : 2 : 2	6	0.317	0.322	AABBCC		800	248	735.2	486.5	1487.6	1 : 3 : 2	6	0.306	0.31	ABBBCC		800	249.5	995.9	496.1	1757.8	1 : 4 : 2	7	0.311	0.314	ABBBBCC		800	1241.9	242.8	0	1492.4	5 : 1 : 0	6	0.309	0.311	AAAAAB
R5-Slf483	800	995	248.3	465	1465.1	4 : 1 : 2	6	0.304	0.305	AAABCC		800	226	649.6	430.4	1351.1	1 : 3 : 2	6	0.272	0.281	ABBBCC		800	236	1173.5	233.6	1660.8	1 : 5 : 1	7	0.293	0.297	ABBBBBC		800	462.8	452.4	452.1	1403.6	2 : 2 : 2	6	0.285	0.292	AABBCC
R5-Slf484-NDl*	800	831	603.3	397.3	1230	4 : 3 : 2	6	0.256	0.256	ABBBCC		800	375.1	569.9	195.3	1162.5	2 : 3 : 1	6	0.238	0.242	AABBBC		800	0	1135.2	190.9	1329.3	0 : 6 : 1	7	0.237	0.237	BBBBBBC		800	545.6	514.4	181.9	1286.3	3 : 3 : 1	7	0.222	0.23	AAABBBC
R5-Slf485	800	768.5	490.9	726.2	1499.9	3 : 2 : 3	6	0.311	0.312	ABBCCC		800	713	453.2	244	1421.8	2 : 3 : 1	6	0.294	0.296	AABBBC		800	0	459.8	977	1452.2	0 : 2 : 4	6	0.299	0.303	BBCCCC		800	483.9	963.9	0	1458.9	2 : 4 : 0	6	0.302	0.304	AABBBB
R5-Slf486	800	907.6	448.9	441.1	1355.7	4 : 2 : 2	6	0.281	0.282	AABBCC		800	209.6	1082.5	0	1276.6	1 : 5 : 0	6	0.269	0.266	ABBBBB		800	0	660.2	651.9	1364.4	0 : 3 : 3	6	0.273	0.284	BBBCCC		800	652.4	639.9	0	1329.2	3 : 3 : 0	6	0.269	0.277	AAABBB
R5-Slf487	800	1334.8	525.5	254.3	1594	5 : 2 : 1	6	0.331	0.332	AAABBC		800	246.8	1225.1	0	1485	1 : 5 : 0	6	0.307	0.309	ABBBBB		800	270.2	517.6	769.4	1589.9	1 : 2 : 3	6	0.324	0.331	ABBCCC		800	811.2	788.1	0	1589.5	3 : 3 : 0	6	0.333	0.331	AAABBB
R5-Slf488	800	1281.6	1018.4	242.4	1521.6	5 : 4 : 1	6	0.318	0.317	ABBBBC		800	243.5	965.7	243	1456.1	1 : 4 : 1	6	0.303	0.303	ABBBBC		800	0	1010.3	481.2	1499.7	0 : 4 : 2	6	0.311	0.312	BBBBCC		800	742.4	470.4	246.1	1474.9	3 : 2 : 1	6	0.304	0.307	AAABBC
R5-Slf489	800	1013.8	0	461.9	1487.2	4 : 0 : 2	6	0.307	0.31	AAAACC		800	227.4	893.2	225.5	1351.6	1 : 4 : 1	6	0.28	0.282	ABBBBC		800	244.2	1199	237.7	1678.8	1 : 5 : 1	7	0.3	0.3	ABBBBBC		800	745.6	643.4	241.5	1655.4	3 : 3 : 1	7	0.291	0.296	AAABBBC
R5-Slf490	800	1289.4	250.2	238	1531	5 : 1 : 1	6	0.318	0.319	AAAABC		800	236	736.9	481.8	1467.5	1 : 3 : 2	6	0.303	0.306	ABBBCC		800	0	1024.1	494.6	1531.2	0 : 4 : 2	6	0.316	0.319	BBBBCC		800	494.9	461.5	483.7	1484.5	2 : 2 : 2	6	0.3	0.309	AABBCC
R5-Slf491	800	818	523.1	757.9	1584.3	3 : 2 : 3	6	0.328	0.33	ABBCCC		800	245.9	1181.3	0	1421.6	1 : 5 : 0	6	0.297	0.296	ABBBBB		800	267.9	257.6	1023.2	1553.3	1 : 1 : 4	6	0.323	0.324	ABCCCC		800	804	683	0	1502	3 : 3 : 0	6	0.31	0.313	AAABBB
R5-Slf492	800	1079.2	526.6	503.5	1604.4	4 : 2 : 2	6	0.33	0.334	AABBCC		800	477.1	942.9	0	1447	2 : 4 : 0	6	0.296	0.301	AABBBB		800	265.6	1044.8	778.3	2087.1	1 : 4 : 3	8	0.326	0.326	ABBBBCCC		800	777.2	992.9	243.4	2025.4	3 : 4 : 1	8	0.315	0.316	AAABBBBC
R5-Slf493	800	769.6	253.5	723.1	1498	3 : 1 : 3	6	0.311	0.312	AABCCC		800	468	953.7	0	1447.2	2 : 4 : 0	6	0.296	0.302	AABBBB		800	257.7	1244.8	498.2	2047	1 : 5 : 2	8	0.313	0.32	ABBBBBCC		800	1018.1	716.9	250.1	1998.9	4 : 3 : 1	8	0.31	0.312	AAAABBBC
R5-Slf494	800	1288.7	502.1	469.1	1767.5	5 : 2 : 2	7	0.314	0.316	AAABBCC		800	700.1	684	0	1424.6	3 : 3 : 0	6	0.288	0.297	AAABBB		800	265.1	1502.4	0	1786.3	1 : 6 : 0	7	0.316	0.319	ABBBBBB		800	1018.5	204.9	477.8	1710	4 : 1 : 2	7	0.304	0.305	AAAABCC
R5-Slf496	800	1347.7	524	242.3	1592.6	5 : 2 : 1	6	0.331	0.332	AAABBC		800	472.8	729.3	241.1	1480.1	2 : 3 : 1	6	0.301	0.308	AABBBC		800	264.4	1010.8	494.8	1788.8	1 : 4 : 2	7	0.316	0.319	ABBBBCC		800	1062.4	516.7	259.5	1863.8	4 : 2 : 1	7	0.328	0.333	AAAABBC
R5-Slf497-rpt-Cl*	800	1222.8	735	463.5	1702.6	5 : 3 : 2	7	0.301	0.304	AABBBCC		800	444.1	668.4	228.8	1394.1	2 : 3 : 1	6	0.279	0.29	AABBBC		800	243.4	706.1	684.6	1653.5	1 : 3 : 3	7	0.292	0.295	ABBBCCC		800	693.7	671.5	237.9	1641.7	3 : 3 : 1	7	0.286	0.293	AAABBBC
R5-Slf498	800	1089.6	521.9	517.8	1612.5	4 : 2 : 2	6	0.335	0.336	AABBCC		800	246	764.4	486.6	1521.4	1 : 3 : 2	6	0.312	0.317	ABBBCC		800	266.4	770.6	770.3	1832.4	1 : 3 : 3	7	0.323	0.327	ABBBCCC		800	1305.9	497.6	0	1821.2	5 : 2 : 0	7	0.322	0.325	AAAAABB
R5-Slf499	800	782.4	498.8	754.7	1535.7	3 : 2 : 3	6	0.32	0.32	ABBCCC		800	726.8	233.5	480.8	1466	3 : 1 : 2	6	0.3	0.305	AAABCC		800	250.5	1009.9	470.1	1758.2	1 : 4 : 2	7	0.309	0.314	ABBBBCC		800	746.7	626.1	248	1644.2	4 : 2 : 1	7	0.289	0.294	AAAABBC
R5-Slf500	800	1048.3	257.6	485.4	1541.6	4 : 1 : 2	6	0.32	0.321	AAABCC		800	462.5	440.5	438	1384.8	2 : 2 : 2	6	0.279	0.289	AABBCC		800	457.7	436.9	653.2	1588.2	2 : 2 : 3	7	0.276	0.284	AABBCCC		800	683.5	629.6	227.4	1572.1	3 : 3 : 1	7	0.275	0.281	AAABBBC
R5-Slf501	777.6	1859.3	1236.7	0	1858.5	6 : 4 : 0	6	0.399	0.398	AABBBB		777.6	0	1444.3	289.8	1733.2	0 : 5 : 1	6	0.372	0.371	BBBBBC		777.6	0	1497.5	591.4	2103.5	0 : 5 : 2	7	0.384	0.386	BBBBBCC		777.6	831.6	533.4	521.2	1929.8	3 : 2 : 2	7	0.347	0.355	AAABBCC
R5-Slf502-rpt-Cl*	800	1314.1	799.4	263.1	1580.6	5 : 3 : 1	6	0.329	0.329	AABBBC		800	230.2	696.6	463.8	1417.4	1 : 3 : 2	6	0.29	0.295	ABBBCC		800	0	1025.2	494.9	1532.5	0 : 4 : 2	6	0.317	0.319	BBBBCC		800	240.9	654.8	476.3	1409.6	1 : 3 : 2	6	0.286	0.294	ABBBCC
R5-Slf503	800	1706.4	548.7	0	1706.6	6 : 2 : 0	6	0.356	0.356	AAAABB		800	545.8	1107.7	0	1676.2	2 : 4 : 0	6	0.344	0.349	AABBBB		800	261.3	1099.3	269.5	1642.4	1 : 4 : 1	6	0.34	0.342	ABBBBC		800	812.2	801.6	0	1614.9	3 : 3 : 0	6	0.336	0.336	AAABBB
R5-Slf504	800	1183.1	583.6	563.7	1761.6	4 : 2 : 2	6	0.364	0.367	AABBCC		800	837.9	823.5	0	1663	3 : 3 : 0	6	0.346	0.346	AAABBB		800	548.2	848	269.6	1681.6	2 : 3 : 1	6	0.347	0.35	AABBBC		800	1420.7	0	276.3	1694.4	5 : 0 : 1	6	0.354	0.353	AAAAAC
R5-Slf505	800	1398.2	530.5	280	1693.9	5 : 2 : 1	6	0.35	0.353	AAABBC		800	997.7	242.6	247.5	1511.7	4 : 1 : 1	6	0.31	0.315	AAAABC		800	521.5	792.2	258.5	1604.2	2 : 3 : 1	6	0.328	0.334	AABBBC		800	521.3	760.8	266.4	1589.2	2 : 3 : 1	6	0.323	0.331	AABBBC
R5-Slf506	800	1205.1	303.1	581.2	1815.1	4 : 1 : 2	6	0.372	0.378	AAABCC		800	0	1135	545.1	1705.7	0 : 4 : 2	6	0.35	0.355	BBBBCC		800	286.2	880.9	555.8	1750.2	1 : 3 : 2	6	0.359	0.365	ABBBCC		800	811	666.4	0	1470.4	3 : 2 : 0	5	0.369	0.368	AAABB
R5-Slf507	800	553.7	279.6	1135	1697.2	2 : 1 : 4	6	0.352	0.354	ABCCCC		800	517.2	1099.3	0	1634.7	2 : 4 : 0	6	0.337	0.341	AABBBB		800	280.5	825.4	1118.4	2229.6	1 : 3 : 4	8	0.348	0.348	ABBBCCCC		800	770.2	965.2	250.2	1990	3 : 4 : 1	8	0.31	0.311	AAABBBBC
R5-Slf508	800	1048.1	260.9	497.6	1560.8	4 : 1 : 2	6	0.322	0.325	AAABCC		800	253.5	995	250.2	1508.6	1 : 4 : 1	6	0.312	0.314	ABBBBC		800	254.5	1258.2	490.5	2018.2	1 : 5 : 2	8	0.313	0.315	ABBBBBCC		800	718.5	923	240.8	1899	3 : 4 : 1	8	0.294	0.297	AAABBBBC
R5-Slf509-Cf*	800	970	237.5	466.1	1448.4	4 : 1 : 2	6	0.299	0.302	AAABCC		800	447	448.5	448.5	1395.5	2 : 2 : 2	6	0.28	0.291	AABBCC		800	0	1183.5	459.3	1653.1	0 : 5 : 2	7	0.293	0.295	BBBBBCC		800	699.7	636.1	221.6	1609.6	4 : 2 : 1	7	0.278	0.287	AAAABBC
R5-Slf510-Rpt*	800	1111.1	532.9	501	1623.7	4 : 2 : 2	6	0.336	0.338	AABBCC		800	775.8	469.1	250	1511.9	3 : 2 : 1	6	0.311	0.315	AAABBC		800	504.5	1008.1	249	1795.1	2 : 4 : 1	7	0.315	0.321	AABBBBC		800	1090.3	772.4	0	1870.7	4 : 3 : 0	7	0.333	0.334	AAAABBB
R5-Slf511	791.9	1529.6	306.1	588.1	2145.2	5 : 1 : 2	7	0.382	0.387	AAAABCC		791.9	874	856.9	0	1745.5	3 : 3 : 0	6	0.364	0.367	AAABBB		791.9	284.4	548.7	833.9	1698.2	1 : 2 : 3	6	0.351	0.357	ABBCCC		791.9	855.9	555.4	282.8	1728.8	3 : 2 : 1	6	0.357	0.364	AAABBC
R5-Slf512	800	1104.7	273.6	545.7	1684.1	4 : 1 : 2	6	0.344	0.351	AAABCC		800	257.9	1055	258.6	1581.7	1 : 4 : 1	6	0.327	0.33	ABBBBC		800	0	1278.5	505.8	1805	0 : 5 : 2	7	0.319	0.322	BBBBBCC		800	496.7	902.4	250.8	1649.8	2 : 4 : 1	7	0.295	0.295	AABBBBC
R5-Slf513	800	1366.1	831.7	501	1894.5	5 : 3 : 2	7	0.333	0.338	AABBBCC		800	484.5	742.6	251.2	1500	2 : 3 : 1	6	0.308	0.313	AABBBC		800	0	515.7	1043.2	1577.7	0 : 2 : 4	6	0.325	0.329	BBCCCC		800	1060.4	766.3	253.3	2097.3	4 : 3 : 1	8	0.325	0.328	AAAABBBC
R5-Slf514	800	542.8	542.4	807	1384	2 : 2 : 3	5	0.337	0.346	BBCCC		800	248	744.7	254	1260.1	1 : 3 : 1	5	0.312	0.315	ABBBC		800	0	1331	505.9	1859.4	0 : 5 : 2	7	0.328	0.332	BBBBBCC		800	818.2	795.5	264.5	1873.5	3 : 3 : 1	7	0.335	0.335	AAABBBC
R5-Slf515-Rpt*	800	855.9	563.7	860.6	1719.8	3 : 2 : 3	6	0.358	0.358	ABBCCC		800	521.6	520.1	528.2	1657.3	2 : 2 : 2	6	0.327	0.345	AABBCC		800	0	1103.9	541.6	1664.2	0 : 4 : 2	6	0.343	0.347	BBBBCC		800	563.1	539.7	566.9	1714.7	2 : 2 : 2	6	0.348	0.357	AABBCC
R5-Slf516-Ndl*	800	1087.8	817.9	521	1622	4 : 3 : 2	6	0.335	0.338	ABBBCC		800	246.8	712.3	482.7	1478.1	1 : 3 : 2	6	0.3	0.308	ABBBCC		800	256.2	751.6	767.1	1775.3	1 : 3 : 3	7	0.317	0.317	ABBBCCC		800	484.4	688.6	244.1	1444.2	2 : 3 : 1	6	0.295	0.301	AABBBC
R5-Slf517	800	597.5	299.1	1165.6	1784.3	2 : 1 : 4	6	0.367	0.372	ABCCCC		800	527.2	502.8	264.5	1361	2 : 2 : 1	5	0.324	0.34	AABBC		800	266.8	806	507.9	1618.2	1 : 3 : 2	6	0.329	0.337	ABBBCC		800	554.5	503.4	532.3	1648.7	2 : 2 : 2	6	0.331	0.343	AABBCC
R5-Slf518	791.3	915.6	596.8	887.2	1812.4	3 : 2 : 3	6	0.38	0.382	ABBCCC		791.3	546.7	837.8	280.6	1680.9	2 : 3 : 1	6	0.351	0.354	AABBBC		791.3	288.4	862.4	555.2	1738.3	1 : 3 : 2	6	0.359	0.366	ABBBCC		791.3	556.1	514.7	545.2	1675.8	2 : 2 : 2	6	0.34	0.353	AABBCC
R5-Slf519	800	1333.9	804.8	509.7	1854.3	5 : 3 : 2	7	0.329	0.331	AABBBCC		800	489.5	1002	0	1504	2 : 4 : 0	6	0.311	0.313	AABBBB		800	492.5	757	487.3	1771.3	2 : 3 : 2	7	0.31	0.316	AABBBCC		800	754.3	896.2	0	1671.3	3 : 4 : 0	7	0.295	0.298	AAABBBB
R5-Slf520	800	1131.6	549.6	540.4	1693.2	4 : 2 : 2	6	0.348	0.353	AABBCC		800	500.6	784.6	264.3	1579.3	2 : 3 : 1	6	0.323	0.329	AABBBC		800	266.1	1068.5	514.2	1890.8	1 : 4 : 2	7	0.33	0.338	ABBBBCC		800	795	683.1	252.5	1750	3 : 3 : 1	7	0.309	0.313	AAABBBC
R5-Slf521	800	1155.1	534.4	541.8	1720.8	4 : 2 : 2	6	0.354	0.359	AABBCC		800	784.4	762	0	1554.6	3 : 3 : 0	6	0.322	0.324	AAABBB		800	536.2	838.2	533.5	1979.8	2 : 3 : 2	7	0.341	0.354	AABBBCC		800	824.3	514.8	514.7	1900.5	3 : 2 : 2	7	0.331	0.339	AAABBCC
R5-Slf522	800	821.1	269.3	806.1	1629.9	3 : 1 : 3	6	0.339	0.34	AABCCC		800	769.3	489.4	248.1	1530.6	2 : 3 : 1	6	0.314	0.319	AABBBC		800	0	1033.2	796.9	1837.8	0 : 4 : 3	7	0.327	0.328	BBBBCCC		800	507.4	746.6	510.5	1791.6	2 : 3 : 2	7	0.315	0.32	AABBBCC
R5-Slf523	800	1017.7	492.3	486.2	1523.4	4 : 2 : 2	6	0.313	0.317	AABBCC		800	243.2	709.9	460.3	1422	1 : 3 : 2	6	0.294	0.296	ABBBCC		800	0	990.8	485.2	1493.9	0 : 4 : 2	6	0.308	0.311	BBBBCC		800	479.2	442.9	478.5	1467.4	2 : 2 : 2	6	0.292	0.306	AABBCC
R5-Slf524	800	1027.5	487.7	487.4	1529.8	4 : 2 : 2	6	0.316	0.319	AABBCC		800	247.2	759.2	481.9	1514.5	1 : 3 : 2	6	0.31	0.316	ABBBCC		800	479.6	732.1	465.3	1717.4	2 : 3 : 2	7	0.299	0.307	AABBBCC		800	470.8	927.3	242.2	1662	2 : 4 : 1	7	0.293	0.297	AABBBBC
R5-Slf525-Rpt*	800	850.5	551.1	832.8	1668.8	3 : 2 : 3	6	0.351	0.348	ABBCCC		800	844.8	541.5	274.7	1695.4	3 : 2 : 1	6	0.346	0.353	AAABBC		800	277.5	838.4	851.8	1976.9	1 : 3 : 3	7	0.351	0.353	ABBBCCC		800	1138.1	500.1	271.6	1941.7	4 : 2 : 1	7	0.341	0.347	AAAABBC
R5-Slf527	800	776.5	775.3	765.7	1542.2	3 : 3 : 3	6	0.321	0.321	BBBCCC		800	778.6	1039.4	0	1777.3	3 : 4 : 0	7	0.325	0.317	AAABBBB		800	257	1267.3	252.4	1789.7	1 : 5 : 1	7	0.317	0.32	ABBBBBC		800	240.4	1140.1	238.3	1622	1 : 5 : 1	7	0.289	0.29	ABBBBBC
R5-Slf528	800	1330.3	800.4	256.9	1586.1	5 : 3 : 1	6	0.331	0.33	AABBBC		800	247.5	769.6	508.6	1550.7	1 : 3 : 2	6	0.318	0.323	ABBBCC		800	247.5	483.5	1015.5	1764	1 : 2 : 4	7	0.312	0.315	ABBCCCC		800	725.1	663.9	231.9	1652.9	3 : 2 : 1	6	0.338	0.344	AAABBC
R5-Slf530	800	1349.2	531.7	795.9	2146.2	5 : 2 : 3	8	0.335	0.335	AAABBCCC		800	776.2	511.7	261	1574	3 : 2 : 1	6	0.323	0.328	AAABBC		800	251	752.8	768	1784.4	1 : 3 : 3	7	0.316	0.319	ABBBCCC		800	745.5	931.7	0	1668.9	3 : 4 : 0	7	0.3	0.298	AAABBBB
R5-Slf531	800	1143.4	553.6	537.3	1696.7	4 : 2 : 2	6	0.35	0.353	AABBCC		800	829.3	275.1	530.6	1661	3 : 1 : 2	6	0.341	0.346	AAABCC		800	268.3	794.4	516.3	1621.9	1 : 3 : 2	6	0.329	0.338	ABBBCC		800	502.9	781	250.3	1542.5	2 : 3 : 1	6	0.32	0.321	AABBBC
R5-Slf532	800	1047	502	496.2	1568.3	4 : 2 : 2	6	0.322	0.327	AABBCC		800	508.1	775.6	262.6	1569.8	2 : 3 : 1	6	0.322	0.327	AABBBC		800	0	990.6	493.3	1485.8	0 : 4 : 2	6	0.309	0.31	BBBBCC		800	786.5	491.5	255.7	1574.9	3 : 2 : 1	6	0.32	0.328	AAABBC
R5-Slf533	800	1095.9	526.9	510.7	1627.2	4 : 2 : 2	6	0.335	0.339	AABBCC		800	509.3	1066.2	0	1601.4	2 : 4 : 0	6	0.328	0.334	AABBBB		800	264.7	1040.8	511.2	1837.2	1 : 4 : 2	7	0.324	0.328	ABBBBCC		800	1302.4	751.1	262.4	2356.1	5 : 3 : 1	9	0.322	0.327	AAAAABBBC
R5-Slf534	800	1040	503.6	493.3	1554.9	4 : 2 : 2	6	0.319	0.324	AABBCC		800	509.1	1019.9	0	1552.2	2 : 4 : 0	6	0.319	0.323	AABBBB		800	0	1268.4	245.8	1520.5	0 : 5 : 1	6	0.315	0.317	BBBBBC		800	479.9	708.4	247.1	1465.8	2 : 3 : 1	6	0.299	0.305	AABBBC
R5-Slf535	800	1415	542.6	273.9	1674	5 : 2 : 1	6	0.352	0.349	AAABBC		800	1328.1	263.3	257.3	1860.3	5 : 1 : 1	7	0.33	0.332	AAAAABC		800	0	1075.7	815.2	1880.2	0 : 4 : 3	7	0.338	0.336	BBBBCCC		800	795.4	743.2	259	1801.1	3 : 3 : 1	7	0.321	0.322	AAABBBC
R5-Slf536	800	1104.6	268.4	519	1653.6	4 : 1 : 2	6	0.338	0.345	AAABCC		800	496.8	782.7	263	1567.6	2 : 3 : 1	6	0.321	0.327	AABBBC		800	0	1041.8	787.4	1830.5	0 : 4 : 3	7	0.327	0.327	BBBBCCC		800	741.7	751.4	245.7	1758.9	3 : 3 : 1	7	0.311	0.314	AAABBBC
R5-Slf537	800	1096.6	515.1	512.7	1623.2	4 : 2 : 2	6	0.335	0.338	AABBCC		800	252.8	1052.4	262.3	1578.7	1 : 4 : 1	6	0.327	0.329	ABBBBC		800	508.2	777.5	779.9	2074.3	2 : 3 : 3	8	0.323	0.324	AABBBCCC		800	483.8	972.5	494.7	1967.7	2 : 4 : 2	8	0.305	0.307	AABBBBCC
R5-Slf538	726.4	1238.3	595.4	567.3	1837.1	4 : 2 : 2	6	0.414	0.422	AABBCC		726.4	0	1168.5	562.5	1763.8	0 : 4 : 2	6	0.397	0.405	BBBBCC		726.4	285.6	1154.6	555.7	2019.7	1 : 4 : 2	7	0.393	0.397	ABBBBCC		726.4	549.1	1088.1	0	1658.5	2 : 4 : 0	6	0.376	0.381	AABBBB
R5-Slf539	800	1111.4	532.1	534.4	1644.6	4 : 2 : 2	6	0.343	0.343	AABBCC		800	1105.8	268.6	276.4	1673.7	4 : 1 : 1	6	0.344	0.349	AAAABC		800	264.2	1065.5	501.2	1855.6	1 : 4 : 2	7	0.327	0.331	ABBBBCC		800	775.3	743.8	258.9	1796	3 : 3 : 1	7	0.318	0.321	AAABBBC
R5-Slf540	800	1437.5	550.8	275.4	1718.6	5 : 2 : 1	6	0.357	0.358	AAABBC		800	526.8	1100.9	0	1665.1	2 : 4 : 0	6	0.339	0.347	AABBBB		800	0	1325.4	514.2	1857	0 : 5 : 2	7	0.329	0.332	BBBBBCC		800	786.7	510	511.4	1858.5	3 : 2 : 2	7	0.323	0.332	AAABBCC
R5-Slf541	800	1281.7	251.5	236	1526.3	5 : 1 : 1	6	0.316	0.318	AAAABC		800	742.6	246.6	502.3	1519	3 : 1 : 2	6	0.311	0.316	AAABCC		800	233.9	452.1	670.3	1381.7	1 : 2 : 3	6	0.283	0.288	ABBCCC		800	434.3	731.1	451.7	1662.4	2 : 3 : 2	7	0.289	0.297	AABBBCC
R5-Slf542	800	1312.1	785.2	259.1	1578.5	5 : 3 : 1	6	0.327	0.329	AABBBC		800	505.7	786.9	255	1578	2 : 3 : 1	6	0.322	0.329	AABBBC		800	242.4	739.1	737.4	1742.8	1 : 3 : 3	7	0.307	0.311	ABBBCCC		800	985.4	679.3	0	1663.2	4 : 3 : 0	7	0.297	0.297	AAAABBB
R5-Slf543	800	730.9	477.7	471.2	1224.8	3 : 2 : 2	5	0.301	0.306	ABBCC		800	716.3	1492.1	0	2208	3 : 6 : 0	9	0.307	0.307	AAABBBBBB		800	472.6	710.8	240.8	1443.5	2 : 3 : 1	6	0.297	0.301	AABBBC		800	235.9	895.9	234.6	1384.4	1 : 4 : 1	6	0.285	0.288	ABBBBC
R5-Slf544	865.3	940.6	942	935.8	1882.1	3 : 3 : 3	6	0.361	0.363	BBBCCC		865.3	901.1	903.1	0	1783.7	3 : 3 : 0	6	0.348	0.344	AAABBB		865.3	0	1122.4	535	1676.3	0 : 4 : 2	6	0.319	0.323	BBBBCC		865.3	0	1094.6	575.5	1677.5	0 : 4 : 2	6	0.322	0.323	BBBBCC
R5-Slf545	800	1148.3	279	545.7	1717.6	4 : 1 : 2	6	0.353	0.358	AAABCC		800	558.6	1124.4	0	1710.1	2 : 4 : 0	6	0.351	0.356	AABBBB		800	266.4	1069.1	516.1	1881.2	1 : 4 : 2	7	0.331	0.336	ABBBBCC		800	273.7	1111.4	530.4	1962.2	1 : 4 : 2	7	0.342	0.35	ABBBBCC
R5-Slf546-Cl*	800	1240.6	299.5	588.5	1825.9	4 : 1 : 2	6	0.381	0.38	AAABCC		800	273.7	562.8	577.7	1473.9	1 : 2 : 2	5	0.354	0.368	ABBCC		800	576.8	1172.5	284.1	2061.8	2 : 4 : 1	7	0.363	0.368	AABBBBC		800	1162.8	828.9	0	1985.1	4 : 3 : 0	7	0.356	0.354	AAAABBB
R5-Slf547	769.9	1772.8	1180.9	0	1771.4	6 : 4 : 0	6	0.384	0.383	AABBBB		769.9	563.7	1170.6	0	1753.9	2 : 4 : 0	6	0.375	0.38	AABBBB		769.9	0	1737.2	281.5	2024	0 : 6 : 1	7	0.375	0.376	BBBBBBC		769.9	854.4	1025	278.6	2169.6	3 : 4 : 1	8	0.35	0.352	AAABBBBC
R5-Slf548	800	1203.1	0	579.6	1802.1	4 : 0 : 2	6	0.371	0.375	AAAACC		800	875	883.7	0	1751.8	3 : 3 : 0	6	0.366	0.365	AAABBB		800	285.7	872.4	544.3	1735.5	1 : 3 : 2	6	0.355	0.362	ABBBCC		800	1134.8	539.5	0	1696.5	4 : 2 : 0	6	0.349	0.353	AAAABB
R5-Slf549	800	880.7	558.3	866.6	1735.3	3 : 2 : 3	6	0.364	0.362	ABBCCC		800	278.1	1141.6	285.2	1713.1	1 : 4 : 1	6	0.355	0.357	ABBBBC		800	0	1063	508.6	1591.3	0 : 4 : 2	6	0.327	0.332	BBBBCC		800	0	1062.2	512.5	1596	0 : 4 : 2	6	0.328	0.333	BBBBCC
R5-Slf551	800	1140.9	552.8	533.7	1700.8	4 : 2 : 2	6	0.349	0.354	AABBCC		800	517.7	792.8	255.2	1597.8	2 : 3 : 1	6	0.326	0.333	AABBBC		800	544.6	820.3	273.9	1661.8	2 : 3 : 1	6	0.341	0.346	AABBBC		800	537.7	1040	0	1604.3	2 : 4 : 0	6	0.329	0.334	AABBBB
R5-Slf552	800	1516.7	571	296.4	1814.1	5 : 2 : 1	6	0.378	0.378	AAABBC		800	539.5	847.2	276.7	1696	2 : 3 : 1	6	0.347	0.353	AABBBC		800	290.2	896.9	591.8	1809.6	1 : 3 : 2	6	0.371	0.377	ABBBCC		800	555.8	1092.6	0	1662.9	2 : 4 : 0	6	0.343	0.346	AABBBB
R5-Slf554	800	1471.5	1181.7	296.1	1758.6	5 : 4 : 1	6	0.368	0.366	ABBBBC		800	0	813.5	544.8	1367.4	0 : 3 : 2	5	0.34	0.342	BBBCC		800	282.9	1107.8	542.2	1966.7	1 : 4 : 2	7	0.345	0.351	ABBBBCC		800	523.8	1048.9	263.7	1844.4	2 : 4 : 1	7	0.328	0.329	AABBBBC
R5-Slf555	800	1440.6	1152.6	277.9	1724.8	5 : 4 : 1	6	0.358	0.359	ABBBBC		800	539	1386.4	0	1943.7	2 : 5 : 0	7	0.344	0.347	AABBBBB		800	546.6	840.6	542.7	1963.7	2 : 3 : 2	7	0.345	0.351	AABBBCC		800	275.1	1287.7	0	1549.7	1 : 5 : 0	6	0.326	0.323	ABBBBB
R5-Slf556	800	1368.9	821	272.3	1639.9	5 : 3 : 1	6	0.342	0.342	AABBBC		800	1029.9	494.8	0	1532.5	4 : 2 : 0	6	0.318	0.319	AAAABB		800	265.8	1325.1	262.1	1869.1	1 : 5 : 1	7	0.331	0.334	ABBBBBC		800	530.5	1011.1	270.1	1827.3	2 : 4 : 1	7	0.324	0.326	AABBBBC
R5-Slf558	800	830.9	534.3	821.4	1652.3	3 : 2 : 3	6	0.344	0.344	ABBCCC		800	777.1	757.1	0	1525	3 : 3 : 0	6	0.32	0.318	AAABBB		800	269.9	1332.1	509.9	2157	1 : 5 : 2	8	0.33	0.337	ABBBBBCC		800	779.9	732.8	494.5	2034.8	3 : 3 : 2	8	0.314	0.318	AAABBBCC
R5-Slf559	800	906.6	591.6	891.4	1786.9	3 : 2 : 3	6	0.375	0.372	ABBCCC		800	279.9	1171	280.5	1746.4	1 : 4 : 1	6	0.361	0.364	ABBBBC		800	0	878.3	877.5	1752.8	0 : 3 : 3	6	0.366	0.365	BBBCCC		800	1137.1	276.6	272.5	1695.3	4 : 1 : 1	6	0.351	0.353	AAAABC
R5-Slf560	800	1416.6	547.9	274.5	1690.2	5 : 2 : 1	6	0.352	0.352	AAABBC		800	820.8	534.4	259.3	1630.5	3 : 2 : 1	6	0.336	0.34	AAABBC		800	273.8	1070.4	271.6	1612.2	1 : 4 : 1	6	0.337	0.336	ABBBBC		800	792.5	467.2	252.9	1519	3 : 2 : 1	6	0.315	0.316	AAABBC
R5-Slf561	800	1081.2	816.9	798.5	1867.3	4 : 3 : 3	7	0.336	0.333	ABBBCCC		800	513.6	795.8	258.9	1581.5	2 : 3 : 1	6	0.327	0.329	AABBBC		800	0	1304.8	515.5	1813.8	0 : 5 : 2	7	0.325	0.324	BBBBBCC		800	745.8	636.5	239.5	1633.7	3 : 3 : 1	7	0.29	0.292	AAABBBC
