# Supplementary material for: A locus-dependent mixed inheritance in the segmental allohexaploid sweetpotato (Ipomoea batatas [L.] Lam)
Source: Front Plant Sci. 2024 May 28;15:1398081. doi: 10.3389/fpls.2024.1398081 (PMC11165125; doi:10.3389/fpls.2024.1398081)
Supplement: Supplementary file 11 [file DataSheet_11.csv]

S11 Data. Genotyping of the 46 selected cultivars from various regions in the world at the five loci.
			Genotyping_Ibit03014										Genotyping_Ibit03530										Genotyping_G409HUSZ										Genotyping_Idit11182										Genotyping_Ibit12692
Accession	Name	Origin	[Rx DNA] pg/ul	A (c/ul)	B (c/ul)	C (c/ul)	Ctrl (c/ul)	A:B:C	S(ABC)	S(Ctrl)	Genotype		[Rx DNA] pg/ul	A (c/ul)	B (c/ul)	C (c/ul)	Ctrl (c/ul)	A:B:C	S(ABC)	S(Ctrl)	Genotype		[Rx DNA] pg/ul	AB(c/ul)	B (c/ul)	C (c/ul)	Ctrl (c/ul)	A:B:C	S(ABC)	S(Ctrl)	Genotype		[Rx DNA] pg/ul	A (c/ul)	B (c/ul)	C (c/ul)	Ctrl (c/ul)	A:B:C	S(ABC)	S(Ctrl)	Genotype		[Rx DNA] pg/ul	A (c/ul)	B (c/ul)	C (c/ul)	Ctrl (c/ul)	A:B:C	S(ABC)
PI 286619	ANG-16	New Zealand	250	80.79	171.6	87.69	331.5	1 : 2 :1	0.34	0.332	ABBC		250	501.1	0	0	504.3	6 : 0 : 0	0.334	0.336	AAAAAA		1350	945.6	463.2	1934.9		2 : 1 : 4	0.356	N/A	ABCCCC		144	0	170.2	87.15	252.2	0 : 4 : 2	0.298	0.292	BBBBCC		~240.0	77.14	69.2	288.1	427.5	1 : 1 : 4	0.302
	AsuF	In-house breeding line	790	241.3	463.5	236.8	1194.8	1 : 2 : 1	0.298	0.302	ABBC(X)		745	731.5	0	729.7	1448.1	3 : 0 : 3	0.327	0.324	AAACCC		1200	918.5	0	1859.5	2786.8	2 : 0 : 4	0.386	0.387	AACCCC		790	486.5	246.6	473.8	1487.6	2 : 1 : 2	0.303	0.311	AABCC(X)		790	245	1261.6	923.8	2442.6	1 : 5 : 4	0.308
PI 633441	Ayui	Uruguay	575	190.3	770.9	188	1150.3	1 : 4 : 1	0.333	0.333	ABBBBC		575	636.9	172.7	154.9	989.1	4 : 1 : 1	0.28	0.287	AAAABC		575	177.8	0	899.8	1074.6	1 : 0 : 5	0.312	0.311	ACCCCC		499.8	190.7	932.9	0	1121.9	1 : 5 : 0	0.375	0.374	ABBBBB		499.8	909.2	0	174.4	1080	5 : 0 : 1	0.361
PI 508534	Batata Morada	Venezuela	500.2	0	306.7	301.3	794.8	0 : 2 : 2	0.304	0.318	BBCC(X)		500.9	926.9	0	0	1087.6	5 : 0 : 0	0.37	0.362	AAAAA(X)		615	769.4	186.5	365.1	1152.8	4 : 1 : 2	0.307	0.312	AAABCC		501	0	1172.2	0	1167.5	0 : 6 : 0	0.39	0.388	BBBBBB		400.3	400.3	272	418.1	1145.6	3 : 2 : 3	0.34
PI 566613	Beauregard	USA	585	542.4	370.1	188.6	1125.7	3 : 2 : 1	0.314	0.321	AAABBC		585	928.2	0	186.1	1110.7	5 : 0 : 1	0.317	0.316	AAAAAC		585	364.5	187.8	767.5	1148.1	2 : 1 : 4	0.323	0.327	ABCCCC		585	183.9	748.7	184.9	1121.3	1 : 4 : 1	0.318	0.319	ABBBBC		800.425	558.2	595.8	605.2	1760.7	2 : 2 : 2	0.366
PI 296116	Bnas51	Philippines	500.2	315.9	317.6	0	996.2	2 : 2 : 0	0.317	0.332	AABB (XX)		500.2	586	0	153.6	915.6	4 : 0 : 1	0.296	0.305	AAAAC(X)		350	291.7	0	470.8	773.1	2 : 0 : 4	0.363	0.368	AACCCC		500.2	491.7	500	0	1036.6	3 : 3 : 0	0.33	0.345	AAABBB		401.8	237.3	128.4	621.3	1007.6	2 : 1 : 5	0.307
	Boniato	Cuba	799.4	0	679.7	445.2	1134.6	0 : 3 : 2	0.281	0.284	BBBCC		799.425	700.6	0	226.5	1416.1	3 : 0 : 1	0.29	0.295	AAAC(XX)		630	522.5	0	523.1	1089.4	3 : 0 : 3	0.277	0.288	AAACCC		630	351.7	705.8	0	891.3	2 : 4 : 0	0.28	0.236	AABBBB		630	0	523.3	539.9	1125	0 : 3 : 3	0.281
	Bonita	USA	595	752.6	363.2	0	1119.1	4 : 2 : 0	0.313	0.313	AAAABB		595	538.9	0	552.2	1120.8	3 : 0 : 3	0.306	0.314	AAACCC		595	964.2	191.2	191.4	1159.9	5 : 1 : 1	0.324	0.325	AAAABC		800.925	0	881.9	877.8	1757.8	0 : 3 : 3	0.366	0.366	BBBCCC		800.925	803.6	828	241.1	1864.5	3 : 3 : 1	0.334
PI 645581	Bunch Porto Rico	Porto Rico	800.1	250.6	245.7	490.5	1278	1 : 1 : 2	0.308	0.319	ABCC(X)		555	673.9	0	327.8	1032.6	4 : 0 : 2	0.301	0.31	AAAACC		555	696.4	345.5	341.1	1057.1	4 : 2 : 2	0.312	0.317	AABBCC		800.125	273.8	1450.6	0	1729.5	1 : 5 : 0	0.359	0.36	ABBBBB		555	477.4	295	168.7	962.9	3 : 2 : 1	0.283
PI 566619	Centennial	USA	801.1	315.8	322.9	648	1628.3	1 : 1 : 2	0.402	0.407	ABCC(X)		670	1096.9	0	0	1304.6	6 : 0 : 0	0.327	0.325	AAAAA(X)		670	658.1	219.8	663.3	1338.8	3 : 1 : 3	0.329	0.333	AABCCC		670	212.6	869	0	1296	1 : 4 : 0	0.323	0.322	ABBBB(X)		670	406.3	427	423	1282.4	2 : 2 : 2	0.313
	CH-Purple	USA	785.8	1165.7	576.6	0	1760.3	4 : 2 : 0	0.37	0.373	AAAABB		798.5	671.5	266.9	265.1	1488.6	3 : 1 : 1	0.301	0.311	AAABC(X)		610	706.6	522.2	348.7	1075.5	4 : 3 : 2	0.288	0.294	ABBBCC		798.5	0	502.9	1067.2	1600.8	0 : 2 : 4	0.328	0.334	BBCCCC		401.4	412.7	395.4	120.8	949.4	3 : 3 : 1	0.331
	CH-Vegie	local	799.8	262.3	524.3	269.5	1367.2	1 : 2 : 1	0.33	0.342	ABBC(X)		715	663.9	0	675.4	1384.4	3 : 0 : 3	0.312	0.323	AAACCC		799.8	624.8	0	1285.6	1922.1	2 : 0 : 4	0.398	0.401	AACCCC		799.8	601.4	291.3	578.4	1820.3	2 : 1 : 2	0.368	0.379	AABCC(X)		715	231.7	1120.3	833.7	2201.6	1 : 5 : 3	0.34
	Covington	USA	585	347.7	506.5	177.9	1065.7	2 : 3 : 1	0.294	0.304	AABBBC		801.9	548.4	0	812.3	1667.1	2 : 0 : 3	0.339	0.346	AACCC(X)		585	511.8	176.9	513.2	1072.3	3 : 1 : 3	0.292	0.305	AABCCC		585	173.2	694.8	178.8	1060	1 : 4 : 1	0.298	0.302	ABBBBC		585	508.4	347.6	0	886.1	3 : 2 : 0	0.293
PI 556934	Cuitzeo	Honduras	500.2	163.5	156.3	471.4	812.1	1 : 1 : 3	0.316	0.325	ABCCC		500.2	657.9	471.6	0	1154.6	4 : 3 : 0	0.323	0.33	AAAABBB		500	454.9	0	538.8	1094	3 : 0 : 4	0.331	0.365	AAACCCC		500.2	0	476.8	484.8	1005.8	0 : 3 : 3	0.32	0.335	BBBCCC		499.8	639.1	0	315.1	963.4	4 : 0 : 2	0.318
PI 561255	DLP5296	Guayas, Ecuador	515	263	492.3	0	788.6	2 : 4 : 0	0.244	0.255	AABBBB		500.8	966.5	0	0	950.5	6 : 0 : 0	0.322	0.316	AAAAAA		500	721.2	0	239.6	978.8	3 : 0 : 1	0.32	0.326	AAAC		500.9	942.2	0	0	943.7	6 : 0 : 0	0.314	0.314	AAAAAA		500.8	150.3	679.1	774	1654.6	1 : 4 : 5	0.32
PI 566625	Excel	USA	565	351.2	346.5	355.9	1109.1	3 : 3 : 0	0.311	0.327	AAABBB		565	351.2	346.5	355.9	1109.1	2 : 2 : 2	0.311	0.327	AABBCC		799.9	1397.2	538.5	270.6	1673.5	5 : 2 : 1	0.348	0.349	AAABBC		565	173.8	350.3	496.7	1057	1 : 2 : 3	0.301	0.312	ABBCCC		402.9	386.2	262.6	254.8	915.2	3 : 2 :2	0.32
PI 636312	Galona	Peru	590	189.2	373.2	553.7	1144	1 : 2 : 3	0.315	0.323	ABBCCC		500.5	508.6	0	339.1	894.9	3 : 0 : 2	0.339	0.358	AAACC		590	717.4	0	357.9	1094.4	4 : 0 : 2	0.304	0.309	AAAACC		500.1	0	756.7	369.7	1146.5	0 : 4 : 2	0.375	0.382	BBBBCC		399	398.9	264.8	136.4	821	3 : 2 : 1	0.334
PI 599392	GaoZi 1	China	799	579.9	0	916.6	1832.1	2 : 0 : 3	0.375	0.382	AACCC(X)		500.5	1039.6	0	203.5	1264.4	5 : 0 : 1	0.414	0.421	AAAAAC		660	735.6	0.056	729.9	1485.2	3 : 0 : 3	0.37	0.375	AAACCC		660	439.6	223.6	640.7	1342.7	2 : 1 : 3	0.329	0.339	AABCCC		660	662.7	447.6	672.2	1839.5	3 : 2 : 3	0.338
PI 634376	Garnet	USA	498.4	602.8	412.5	204.8	1261.5	3 : 2 : 1	0.408	0.422	AAABBC		665	1226.5	0	236.8	1461.9	5 : 0 : 1	0.367	0.366	AAAAAC		665	470.8	232.3	924.6	1406.4	2 : 1 : 4	0.35	0.352	ABCCCC		665	219.1	891	224.4	1346.6	1 : 4 : 1	0.334	0.337	ABBBBC		665	451.6	475.2	473.5	1443.8	2 : 2 : 2	0.351
PI 566627	Georgia Jet	USA	705	637.9	447.3	217.8	1324.1	3 : 2 : 1	0.308	0.313	AAABBC		655	669.7	0.161	231.7	1347.7	3 : 0 : 1	0.344	0.343	AAAC(XX)		705	226.2	0	1132	1360.7	1 : 0 : 5	0.321	0.322	ACCCCC		655	439.8	646.7	214.2	1339.4	2 : 3 : 1	0.331	0.341	AABBBC		655	628.4	432.8	214.8	1309.6	3 : 2 : 1	0.325
PI 599369	Haiti	Cuba	501.6	0	304.9	451.9	778.7	0 : 2 : 3	0.302	0.31	BBCCC		501.6	342.2	163.8	334.2	1071.2	2: 1 : 2	0.335	0.356	AABCC(X)		501.6	515.7	0	513.1	1078.4	3 : 0 : 3	0.342	0.358	AAACCC		501.6	162.7	466.8	315.3	966.3	1 : 3 : 2	0.314	0.321	ABBBCC		399	128.3	397	257.7	796.6	1 : 3 : 2	0.327
PI 564126	IB013	Samoa	550	290.6	0	564.3	882.8	2 : 0 : 4	0.259	0.268	AACCCC		500.1	610.4	0	155.4	967	4 : 0 : 1	0.306	0.322	AAAAC(X)		550	612.7	156.9	309.3	945.1	4 : 1 : 2	0.279	0.286	AAABCC		550	293.1	304.9	295.7	922.3	2 : 2 : 2	0.271	0.279	AABBCC		401.5	115.5	358	239.8	725.5	1 : 3 : 2	0.296
	Japanese Purple	Japan	800.3	879.6	0	584.7	1784.5	3 : 0 : 2	0.366	0.371	AAACC(X)		800.3	612.4	292.9	574.8	1862.3	2 : 1 : 2	0.37	0.388	AABCC(X)		585	402.4	0	590.9	1020	2 : 0 : 3	0.34	0.349	AACCC		800.3	0	1915.7	0	1915.2	0 : 6 : 0	0.399	0.399	BBBBBB		570	190.6	1000.1	326	1524.8	1 : 5 : 2	0.333
PI 566638	Jewel, NC	USA	800.7	959.2	0	644.6	1605.2	3 : 0 : 2	0.401	0.401	AAACC		795	1004	0	752.9	1739.2	4 : 0 : 3	0.316	0.313	AAAACCC		795	499.5	499.4	990.1	1508.1	2 : 2 : 4	0.312	0.316	BBCCCC		800.7	993	985.8	0	2003.2	4 : 4 : 0	0.309	0.313	AAAABBBB		795	0	1243.8	238.1	1492.6	0 : 5 : 1	0.311
PI 531122	Jewel, Peru	Peru	797.9	1207.2	0	576	1839.8	4 : 0 : 2	0.372	0.384	AAAACC		520	334.9	168.1	161.6	1008.6	2 : 1 : 1	0.32	0.323	AABC(XX)		797.8	1025.4	331	676.7	1720.9	3 : 1 : 2	0.356	0.36	AABCC		822.5	0	1289.3	640.2	1910.3	0 : 4: 2	0.391	0.387	BBBBCC		520	321	486.6	445.6	1291.6	2 : 3 : 3	0.301
PI 344140	Kumara Enua	Cook Islands	501.7	755	0	0	919.5	5 : 0 : 0	0.301	0.305	AAAAA(X)		680	429.7	219.2	644.7	1336.9	2 : 1 : 3	0.317	0.328	AABCCC		680	215.8	0	1059.5	1274	1 : 0 : 5	0.313	0.312	ACCCCC		680	419.8	210.1	603.5	1257.5	2 : 1 : 3	0.302	0.308	AABCCC		300.2	110.3	538.6	511.8	1206.5	1 : 5 : 5	0.351
PI 564139	L135	Papua New Guinea	765	446.8	228	687.8	1405.3	2 : 1 : 3	0.297	0.306	AABCCC		765	770.1	0	252.5	1529	3 : 0 : 1	0.334	0.333	AAAC(XX)		765	1236.3	246.9	246.6	1484.6	5 : 1 : 1	0.323	0.323	AAAABC		501.7	379.2	766.1	0	1161.1	2 : 4 : 0	0.38	0.386	AABBBB		402.2	247.8	247.1	369.9	876.9	2 : 2 : 3	0.307
PI 633442	LosCerrias1	Uruguay	499.5	591.3	0	386.7	1002.3	3 : 0 : 2	0.244	0.25	AAACC		499.5	179.9	207.9	394.1	1225.3	1 : 1 : 2	0.391	0.409	ABCC(XX)		800	1046.6	513.4	497.2	1572.2	4 : 2 : 2	0.322	0.328	AABBCC		800	751.4	474	251.7	1505.3	3 : 2 : 1	0.308	0.314	AAABBC		800	720.2	233.2	480.9	1456.2	3 : 1 : 2	0.299
PI 573297	Mayama (Purple)	Burma	499.5	441.8	0	454.8	927.6	3 : 0 : 3	0.299	0.31	AAACCC		800.6	1294.1	0	0	1548.6	5 : 0 : 0	0.323	0.322	AAAAA(X)		799.2	1403.1	0	274.9	1689.4	5 : 0 : 1	0.35	0.352	AAAAAC		499.5	344.7	709.3	0	1061.4	2 : 4 : 0	0.352	0.354	AABBBB		505	449.6	311.2	151.9	925.6	3 : 2 : 1	0.301
PI 508524	Mina	Puerto Rico, USA	180	216.3	50.23	57.59	318.5	4 : 1 : 1	0.3	0.295	AAAABC		550	175.8	0	338.7	537.3	1 : 0 : 2	0.312	0.326	ACC		180	219.3	56.24	111	323.1	4 : 1 : 2	0.306	0.299	AAABCC		290	261.9	267.6	0	527	3 : 3 : 0	0.304	0.303	AAABBB		200	253.3	131.4	68.27	445.8	4 : 2 : 1	0.324
PI 304088	MORADO-DE-YUCATAN	Ciudad de México,	501.5	349.6	0	178.6	906	2 : 0 : 1	0.351	0.361	AAC(XX)		501.5	673.2	347.1	0	1089.1	4 : 2 : 0	0.339	0.362	AAAABB		501	525.9	347.4	350.9	906.8	3 : 2 : 2	0.35	0.362	ABBCC		501.5	0	541.1	535	1108.9	0 : 3 : 3	0.358	0.369	BBBCCC		501	370.7	520.6	490.2	1422.5	2 : 3 : 3	0.345
	Murasaki-1	USA	700	690.8	445.6	235.9	1401.1	3 : 2 : 1	0.327	0.334	AAABBC		790	770.7	243.6	476.2	1501.6	3 : 1 : 2	0.314	0.317	AAABCC		700	1082.1	259.7	501.2	1611	4 : 1 : 2	0.377	0.384	AAABCC		790	480.8	985.6	0	1483	2 : 4 : 0	0.309	0.313	AABBBB		790	703.7	254.6	496.6	1504.7	3 : 1 : 2	0.307
PI 318846	N.Z.196(613)	Indonesia	845	500.1	501.7	0	1294.8	2 : 2 : 0	0.296	0.306	AABB(X)		845	543.2	276.9	553.7	1688	2 : 1 : 2	0.325	0.333	AABCC(X)		845	1127.1	0	527.2	1683.3	4 : 0 : 2	0.326	0.332	AAAACC		845	260.7	1066.4	258.9	1341.7	1 : 3 : 2	0.313	0.265	ABBBCC		745	482.7	768.8	660.2	1928.9	2 : 3 : 3	0.321
PI 566641	Nancy Hall	USA	800.4	634.4	310.7	310.2	1947.9	2 : 1 : 1	0.392	0.406	AABC(XX)		710	682.9	0.053	455.1	1397.3	3 : 0 : 2	0.321	0.328	AAACC(X)		710	581.9	451.8	691.2	1291.4	3 : 2 : 3	0.299	0.303	ABBCCC		710	224.7	1170.9	0	1397.5	1 : 5 : 0	0.328	0.328	ABBBBB		710	420.4	614.7	429.1	1502.5	2 : 3 : 2	0.295
PI 508509	Norin 2	Tiba, Japan	501.2	365.2	180.8	178.9	910.3	2 : 1 : 1	0.362	0.363	AABC(X)		501.2	625.3	0	0	970.8	4 : 0 : 0	0.312	0.323	AAAA(XX)		525	471.1	161.6	468.9	970.4	3 : 1 : 3	0.298	0.308	AABCCC		501.2	0	920.2	0	1096	0 : 5 : 0	0.367	0.364	BBBBB(X)		501.2	338.4	171.7	480.2	1008.8	2 : 1 : 3	0.329
	O'Henry	USA	799.5	529.4	518.4	260.4	1343.4	2 : 2 : 1	0.327	0.336	AABBC(X)		570	944.9	0	189.1	1138.8	5 : 0 : 1	0.332	0.333	AAAAAC		570	372.4	186.4	550.6	945.5	2 : 1 : 3	0.27	0.276	ABCCC		570	180.7	703.9	179.1	1073.8	1 : 4 : 1	0.311	0.314	ABBBBC		570	327.4	358.2	350.6	1061.3	2 : 2 : 2	0.303
PI 538300	Papino	Peru	299.5	208.2	0	0	246.2	2 : 0 : 0	0.348	0.411	AA		499.5	163.2	0	409.6	583.2	1 : 0 : 3	0.287	0.292	ACCC		300	183	0	352.1	529.7	2 : 0 : 4	0.297	0.294	AACCCC		262.5	158.3	231.9	78.69	458.6	2 : 3 : 1	0.298	0.291	AABBBC		400.5	0	213	216.2	459.3	0 : 2 : 2	0.268
PI 566651	Resisto	USA	801	491.4	504.6	489.2	1549	2 : 2 : 2	0.309	0.322	AABBCC		801	1116.4	0	280.8	1727.1	4 : 0 : 1	0.349	0.359	AAAAC(X)		585	842.8	215.7	416.2	1260.7	4 : 1 : 2	0.359	0.359	AAABCC		801	620.8	1269.7	0	1922.4	2 : 4 : 0	0.393	0.4	AABBBB		585	420.8	619.2	209.8	1278.6	2 : 3 : 1	0.356
PI 634401	SC1149-19	SC, USA	801.1	636.1	0	966.1	1592.3	2 : 0 : 3	0.4	0.398	AACCC		797.5	1689.4	0	0	1676.4	6 : 0 : 0	0.353	0.35	AAAAAA		797.5	633.6	319.4	1298.1	1922.3	2 : 1 : 4	0.404	0.402	ABCCCC		885	278.4	1126.6	280.2	1695.5	1 : 1: 4	0.317	0.319	ABCCCC		885	508.2	516.8	512.1	1596.8	2 : 2 : 2	0.289
PI 508520	Self fertile No. 1	China	500	425.7	0	445.1	910.2	3 : 0 : 3	0.29	0.303	AAACCC		500.1	651.7	0	170.5	1042.1	4 : 0 : 1	0.329	0.347	AAAAC(X)		500	521.8	0	527.9	1100.9	3 : 0 : 3	0.35	0.367	AAACCC		500.1	171.3	350.5	510.4	1072.3	1 : 2 : 3	0.344	0.357	ABBCCC		400.7	364.3	246.1	249.3	883.8	3 : 2 : 2	0.306
PI 573319	Siale	Tonga	560	358.7	187.4	528.7	1126.7	2 : 1 : 3	0.32	0.335	AABCCC		500.2	190.9	370.1	364.9	1160.1	1 : 2 : 2	0.37	0.387	ABBCC(X)		560	191.1	0	949.6	1140.4	1 : 0 : 5	0.339	0.339	ACCCCC		560	340.1	332.2	347	1054.7	2 : 2 : 2	0.303	0.314	AABBCC		401.8	270.7	413.1	434.8	1145.5	2 : 3 : 3	0.348
PI 538343	Sunny	Puerto Rico, USA	800	1032.3	0	524.19		4 : 0 : 2	0.324		AAAACC		250.1	362.8	0	85.35	531.7	4 : 0 : 1	0.358	0.354	AAAAC(X)		999.7	1187.9	793.2	1190.7		3 : 2 : 3	0.397	N/A	ABBCCC		517.5	492.7	325.8	168.5		3 : 2 : 1	0.318	n/a	AAABBC		~100	0	108.9	54.52	166.5	0 : 4 : 2	0.272
PI 153655	Tinian	N. Mariana Islands, USA	400	387.5	0	82.55	569.5	4 : 0 : 1	0.235	0.237	AAAAC(X)		75	68.68	22.56	22.92	133.5	3 : 1 : 1	0.304	0.297	AAABC(X)		500	310.4	160.6	805.5	1128.4	2 : 1 : 5	0.319	0.322	ABCCCCC		800	532.84	792.57	270.5		2 : 3 : 1	0.332	n/a	AABBBC		398.9	233.8	351.8	347.7	960.2	2 : 3 : 3	0.292
PI 566662	Vardaman	USA	800.7	337	796.9	263.2	1576.4	1 : 3 : 1	0.349	0.328	ABBBC(X)		800.73	271.2	0	521.6	1690.1	1 : 0 : 2	0.33	0.352	ACC(XXX)		610	528.6	354.8	544	1116.7	3 : 2 : 3	0.293	0.305	ABBCCC		800.73	284.4	1456.7	0	1751.6	1 : 5 : 0	0.362	0.365	ABBBBB		800.73	588.6	301.1	1122	1987.9	2 : 1 : 4	0.359
PI 634444	W-230	USA	798.7	881.8	285.7	0	1475.7	3 : 1 : 0	0.365	0.37	AAAB(X)		610	616.2	209	211.2	1270.5	3 : 1 : 1	0.34	0.347	AAABC(X)		610	1110.5	435.4	220	1332	5 : 2 : 1	0.364	0.364	AAABBC		610	0	815.7	390	1227.8	0 : 4 : 2	0.329	0.335	BBBBCC		610	205.9	575.2	595	1415	1 : 3 : 3	0.322
PI 595873	Xushu-18	China	501.4	617.5	0	643.5	1274.9	3 : 0 : 3	0.419	0.424	AAACCC		895	607	604.9	296	1837.1	2 : 2 : 1	0.337	0.342	AABBC(X)		560	362.7	0.11	744.9	1126.8	2 : 0 : 4	0.33	0.335	AACCCC		560	184.1	895.3	0	902.5	1 : 5 : 0	0.321	0.269	ABBBBB		560	535.3	179.8	352.1	1104.4	3 : 1 : 2	0.318
X: null-signaled homoeolog-type to the probes.
[truncated: 2 more columns]
